# Supplementary material for: 1-Benzyl-3-methyl­imidazolium chloride 0.25-hydrate
Source: Acta Crystallogr Sect E Struct Rep Online. 2009 Dec 19;66(Pt 1):o218. doi: 10.1107/S1600536809053306 (PMC2980248; doi:10.1107/S1600536809053306)
Supplement: Supplementary file 1 [file e-66-0o218-sup1.cif]

##############################################################################
###                                                                        ###
###        Electronic paper (Acta Crystallographica Section E)             ###
###                                                                        ###
##############################################################################
#                                                                            #
# This CIF contains the data in a paper accepted for publication in Acta     #
# Crystallographica Section E. It conforms to the requirements of Notes      #
# for Authors for Section E, and has been peer reviewed under the auspices   #
# of the IUCr Commission on Journals.                                        #
#                                                                            #
# Full details of the Crystallographic Information File format               #
# are given in the paper "The Crystallographic Information File (CIF):       #
# a New Standard Archive File for Crystallography" by S. R. Hall, F. H.      #
# Allen and I. D. Brown [Acta Cryst. (1991), A47, 655-685].                  #
#                                                                            #
# The current version of the core CIF dictionary is obtainable from          #
# ftp://ftp.iucr.org/pub/cif_core.dic. The current version number is 2.4.    #
#                                                                            #
# Software is freely available for graphical display of the structure(s) in  #
# this CIF.  For information consult the CIF home page http://www.iucr.org/  #
# cif/home.html                                                              #
#                                                                            #
# This file may be used for bona fide research purposes within the           #
# scientific community so long as proper attribution is given to the journal # 
# article from which it was obtained.                                        #
#                                                                            #
##############################################################################
                                             
data_global
_audit_creation_method     SHELXL-97
_journal_date_recd_electronic     2009-11-04
_journal_date_accepted     2009-12-10
_journal_name_full     'Acta Crystallographica, Section E'
_journal_year     2010
_journal_volume     66
_journal_issue      1
_journal_page_first     o218
_journal_page_last     o218
_journal_paper_category     QO
_journal_coeditor_code     BQ2176
_publ_contact_author_name     'Prof. Bowen Cheng'
_publ_contact_author_address
;
Tianjin Municipal Key Laboratory of Fiber Modification and
Functional Fibers,
Tianjin Polytechnic University,
Tianjin 300160,
People's Republic of China
;
_publ_contact_author_email     bowen15@tjpu.edu.cn
_publ_contact_author_fax     ?
_publ_contact_author_phone     ?
_publ_section_title
;
1-Benzyl-3-methylimidazolium chloride 0.25-hydrate
;
loop_
    _publ_author_name
    _publ_author_address
    'Xiujie Ji'
;
Tianjin Municipal Key Laboratory of Fiber Modification and Functional Fibers,
Tianjin Polytechnic University,
Tianjin 300160,
People's Republic of China
;
    'Bowen Cheng'
;
Tianjin Municipal Key Laboratory of Fiber Modification and Functional Fibers,
Tianjin Polytechnic University,
Tianjin 300160,
People's Republic of China
;
    'Jun Song'
;
Tianjin Municipal Key Laboratory of Fiber Modification and Functional Fibers,
Tianjin Polytechnic University,
Tianjin 300160,
People's Republic of China
;
    'Chao Liu'
;
School of Materials Science and Engineering,
Hebei University of Technology,
Tianjin 300130,
People's Republic of China
;
data_I
_chemical_name_systematic
;
1-Benzyl-3-methylimidazolium chloride 0.25-hydrate
;
_chemical_name_common     ?
_chemical_formula_moiety     'C11 H13 N2 +, Cl -, 0.25(H2 O)'
_chemical_formula_sum     'C11 H13.5 Cl1 N2 O0.25'
_chemical_formula_weight     213.19
_chemical_melting_point     251
_symmetry_cell_setting     Orthorhombic
_symmetry_space_group_name_H-M     'P b c a'
_symmetry_space_group_name_Hall     '-P 2ac 2ab'
loop_
    _symmetry_equiv_pos_as_xyz
    'x, y, z'
    '-x+1/2, -y, z+1/2'
    '-x, y+1/2, -z+1/2'
    'x+1/2, -y+1/2, -z'
    '-x, -y, -z'
    'x-1/2, y, -z-1/2'
    'x, -y-1/2, z-1/2'
    '-x-1/2, y-1/2, z'
_cell_length_a     11.452(2)
_cell_length_b     11.410(2)
_cell_length_c     34.867(7)
_cell_angle_alpha     90.00
_cell_angle_beta     90.00
_cell_angle_gamma     90.00
_cell_volume     4555.8(16)
_cell_formula_units_Z     16
_cell_measurement_reflns_used     6089
_cell_measurement_theta_min     2.128
_cell_measurement_theta_max     27.864
_cell_measurement_temperature     113(2)
_exptl_crystal_description     block
_exptl_crystal_colour     colorless
_exptl_crystal_size_max     0.22
_exptl_crystal_size_mid     0.20
_exptl_crystal_size_min     0.16
_exptl_crystal_density_diffrn     1.243
_exptl_crystal_density_meas     ?
_exptl_crystal_density_method     'not measured'
_exptl_crystal_F_000     1800
_exptl_absorpt_coefficient_mu     0.302
_exptl_absorpt_correction_type     multi-scan
_exptl_absorpt_process_details     '(CrystalClear; Rigaku, 2000)'
_exptl_absorpt_correction_T_min     0.9365
_exptl_absorpt_correction_T_max     0.9533
_exptl_special_details
;
;
_diffrn_ambient_temperature     113(2)
_diffrn_radiation_type     MoK\a
_diffrn_radiation_wavelength     0.71073
_diffrn_radiation_source     'rotating anode'
_diffrn_radiation_monochromator     confocal
_diffrn_measurement_device_type     'Rigaku Saturn'
_diffrn_measurement_method     '\w scans'
_diffrn_detector_area_resol_mean     ?
_diffrn_reflns_number     30046
_diffrn_reflns_av_R_equivalents     0.0409
_diffrn_reflns_av_sigmaI/netI     0.0269
_diffrn_reflns_theta_min     2.13
_diffrn_reflns_theta_max     25.01
_diffrn_reflns_theta_full     25.01
_diffrn_measured_fraction_theta_max     0.998
_diffrn_measured_fraction_theta_full     0.998
_diffrn_reflns_limit_h_min     -13
_diffrn_reflns_limit_h_max     13
_diffrn_reflns_limit_k_min     -13
_diffrn_reflns_limit_k_max     11
_diffrn_reflns_limit_l_min     -41
_diffrn_reflns_limit_l_max     39
_diffrn_standards_number     0
_diffrn_standards_interval_count     0
_diffrn_standards_interval_time     0
_diffrn_standards_decay_%     0
_refine_special_details
;
Refinement of <i>F</i>^2^ against ALL reflections. The weighted <i>R</i>-factor
<i>wR</i> and goodness of fit <i>S</i> are based on <i>F</i>^2^, conventional
<i>R</i>-factors <i>R</i> are based on <i>F</i>, with <i>F</i> set to zero for
negative <i>F</i>^2^. The threshold expression of <i>F</i>^2^ >
\s(<i>F</i>^2^) is used only for calculating <i>R</i>-factors(gt) <i>etc</i>.
and is not relevant to the choice of reflections for refinement.
<i>R</i>-factors based on <i>F</i>^2^ are statistically about twice as large
as those based on <i>F</i>, and <i>R</i>- factors based on ALL data will be
even larger.
;
_reflns_number_total     4022
_reflns_number_gt     3619
_reflns_threshold_expression     I>2\s(I)
_refine_ls_structure_factor_coef     Fsqd
_refine_ls_matrix_type     full
_refine_ls_R_factor_all     0.0477
_refine_ls_R_factor_gt     0.0424
_refine_ls_wR_factor_gt     0.1153
_refine_ls_wR_factor_ref     0.1194
_refine_ls_goodness_of_fit_ref     1.084
_refine_ls_restrained_S_all     1.084
_refine_ls_number_reflns     4022
_refine_ls_number_parameters     268
_refine_ls_number_restraints     3
_refine_ls_hydrogen_treatment     mixed
_refine_ls_weighting_scheme     calc
_refine_ls_weighting_details
         'calc w=1/[\s^2^(Fo^2^)+(0.0667P)^2^+2.0145P] where P=(Fo^2^+2Fc^2^)/3'
_atom_sites_solution_hydrogens     geom
_atom_sites_solution_primary     direct
_atom_sites_solution_secondary     difmap
_refine_ls_shift/su_max     0.001
_refine_ls_shift/su_mean     0.000
_refine_diff_density_max     0.297
_refine_diff_density_min     -0.283
_refine_ls_extinction_method     none
_refine_ls_extinction_coef     ?
loop_
    _atom_type_symbol
    _atom_type_description
    _atom_type_scat_dispersion_real
    _atom_type_scat_dispersion_imag
    _atom_type_scat_source
    'C' 'C' 0.0033 0.0016
                         'International Tables Vol C Tables 4.2.6.8 and 6.1.1.4'
    'H' 'H' 0.0000 0.0000
                         'International Tables Vol C Tables 4.2.6.8 and 6.1.1.4'
    'N' 'N' 0.0061 0.0033
                         'International Tables Vol C Tables 4.2.6.8 and 6.1.1.4'
    'O' 'O' 0.0106 0.0060
                         'International Tables Vol C Tables 4.2.6.8 and 6.1.1.4'
    'Cl' 'Cl' 0.1484 0.1585
                         'International Tables Vol C Tables 4.2.6.8 and 6.1.1.4'
_computing_data_collection     'CrystalClear (Rigaku, 2000)'
_computing_cell_refinement     'CrystalClear (Rigaku, 2000)'
_computing_data_reduction     'CrystalClear (Rigaku, 2000)'
_computing_structure_solution     'SHELXS97 (Sheldrick, 2008)'
_computing_structure_refinement     'SHELXL97 (Sheldrick, 2008)'
_computing_molecular_graphics
                             'SHELXTL (Sheldrick, 2008) and PLATON (Spek, 2009)'
_computing_publication_material     'SHELXTL (Sheldrick, 2008)'
loop_
    _atom_site_type_symbol
    _atom_site_label
    _atom_site_fract_x
    _atom_site_fract_y
    _atom_site_fract_z
    _atom_site_U_iso_or_equiv
    _atom_site_adp_type
    _atom_site_calc_flag
    _atom_site_refinement_flags
    _atom_site_occupancy
    _atom_site_disorder_assembly
    _atom_site_disorder_group
    Cl Cl1 0.47805(4) 1.03154(4) 0.348689(12) 0.02641(15) Uani d . 1 . .
    Cl Cl2 0.55772(5) 0.75655(5) 0.519211(14) 0.03879(17) Uani d . 1 . .
    N N1 0.76243(14) 0.70800(14) 0.42512(4) 0.0275(4) Uani d . 1 . .
    N N2 0.77675(14) 0.78892(14) 0.36959(4) 0.0279(4) Uani d . 1 . .
    N N3 0.30575(13) 0.63833(13) 0.43738(4) 0.0242(3) Uani d . 1 . .
    N N4 0.27524(13) 0.73929(13) 0.38612(4) 0.0230(3) Uani d . 1 . .
    C C1 0.7808(2) 0.6275(2) 0.45759(6) 0.0454(6) Uani d . 1 . .
    H H1A 0.7798 0.5481 0.4485 0.068 Uiso d R 1 . .
    H H1B 0.7196 0.6382 0.4761 0.068 Uiso d R 1 . .
    H H1C 0.8549 0.6437 0.4693 0.068 Uiso d R 1 . .
    C C2 0.81984(17) 0.70586(17) 0.39202(5) 0.0290(4) Uani d . 1 . .
    H H2 0.8801 0.6547 0.3857 0.035 Uiso calc R 1 . .
    C C3 0.68949(18) 0.84657(18) 0.38902(6) 0.0315(5) Uani d . 1 . .
    H H3 0.6446 0.9085 0.3799 0.038 Uiso calc R 1 . .
    C C4 0.68136(17) 0.79632(18) 0.42386(6) 0.0312(5) Uani d . 1 . .
    H H4 0.6303 0.8175 0.4434 0.037 Uiso calc R 1 . .
    C C5 0.8163(2) 0.8133(2) 0.33005(6) 0.0432(6) Uani d . 1 . .
    H H5A 0.8946 0.7825 0.3267 0.052 Uiso calc R 1 . .
    H H5B 0.8197 0.8975 0.3263 0.052 Uiso calc R 1 . .
    C C6 0.73773(18) 0.76060(18) 0.30011(5) 0.0284(4) Uani d . 1 . .
    C C7 0.76298(19) 0.6509(2) 0.28553(6) 0.0393(5) Uani d . 1 . .
    H H7 0.8274 0.6097 0.2946 0.047 Uiso calc R 1 . .
    C C8 0.6929(2) 0.6021(2) 0.25757(7) 0.0520(7) Uani d . 1 . .
    H H8 0.7101 0.5280 0.2480 0.062 Uiso calc R 1 . .
    C C9 0.5978(2) 0.6625(2) 0.24371(6) 0.0494(7) Uani d . 1 . .
    H H9 0.5519 0.6302 0.2244 0.059 Uiso calc R 1 . .
    C C10 0.5710(2) 0.7711(2) 0.25864(7) 0.0474(6) Uani d . 1 . .
    H H10 0.5061 0.8116 0.2496 0.057 Uiso calc R 1 . .
    C C11 0.6401(2) 0.82016(19) 0.28689(6) 0.0374(5) Uani d . 1 . .
    H H11 0.6211 0.8931 0.2970 0.045 Uiso calc R 1 . .
    C C12 0.2976(2) 0.54811(19) 0.46704(6) 0.0358(5) Uani d . 1 . .
    H H12A 0.2647 0.5814 0.4899 0.054 Uiso d R 1 . .
    H H12B 0.3742 0.5182 0.4726 0.054 Uiso d R 1 . .
    H H12C 0.2487 0.4854 0.4582 0.054 Uiso d R 1 . .
    C C13 0.24416(16) 0.64328(16) 0.40510(5) 0.0239(4) Uani d . 1 . .
    H H13 0.1888 0.5888 0.3972 0.029 Uiso calc R 1 . .
    C C14 0.35863(16) 0.79782(16) 0.40711(5) 0.0271(4) Uani d . 1 . .
    H H14 0.3952 0.8677 0.4004 0.032 Uiso calc R 1 . .
    C C15 0.37723(16) 0.73477(17) 0.43921(5) 0.0272(4) Uani d . 1 . .
    H H15 0.4288 0.7531 0.4589 0.033 Uiso calc R 1 . .
    C C16 0.22392(18) 0.77900(18) 0.34989(5) 0.0291(4) Uani d . 1 . .
    H H16A 0.1832 0.7141 0.3379 0.035 Uiso calc R 1 . .
    H H16B 0.2859 0.8036 0.3327 0.035 Uiso calc R 1 . .
    C C17 0.13971(17) 0.87942(16) 0.35559(5) 0.0251(4) Uani d . 1 . .
    C C18 0.12909(19) 0.96458(18) 0.32750(6) 0.0350(5) Uani d . 1 . .
    H H18 0.1755 0.9605 0.3057 0.042 Uiso calc R 1 . .
    C C19 0.0500(2) 1.05586(19) 0.33155(7) 0.0457(6) Uani d . 1 . .
    H H19 0.0432 1.1120 0.3123 0.055 Uiso calc R 1 . .
    C C20 -0.0183(2) 1.0634(2) 0.36397(8) 0.0463(6) Uani d . 1 . .
    H H20 -0.0710 1.1249 0.3668 0.056 Uiso calc R 1 . .
    C C21 -0.00839(19) 0.9798(2) 0.39217(7) 0.0389(5) Uani d . 1 . .
    H H21 -0.0541 0.9852 0.4141 0.047 Uiso calc R 1 . .
    C C22 0.06960(17) 0.88692(17) 0.38806(5) 0.0282(4) Uani d . 1 . .
    H H22 0.0748 0.8299 0.4070 0.034 Uiso calc R 1 . .
    O O1 0.4899(3) 0.9725(3) 0.46644(11) 0.0506(9) Uani d PD 0.50 . .
    H H1D 0.504(5) 0.998(4) 0.4438(6) 0.061 Uiso d PD 0.50 . .
    H H1E 0.474(5) 1.026(3) 0.4830(9) 0.061 Uiso d PD 0.50 . .
loop_
    _atom_site_aniso_label
    _atom_site_aniso_U_11
    _atom_site_aniso_U_22
    _atom_site_aniso_U_33
    _atom_site_aniso_U_12
    _atom_site_aniso_U_13
    _atom_site_aniso_U_23
    Cl1 0.0257(3) 0.0269(3) 0.0266(2) 0.00190(18) 0.00007(17) 0.00296(17)
    Cl2 0.0373(3) 0.0435(3) 0.0356(3) 0.0013(2) -0.0102(2) 0.0026(2)
    N1 0.0301(9) 0.0269(9) 0.0255(8) -0.0025(7) -0.0035(6) 0.0001(6)
    N2 0.0274(9) 0.0304(9) 0.0259(8) -0.0078(7) -0.0030(6) -0.0001(7)
    N3 0.0244(8) 0.0234(8) 0.0249(8) 0.0034(6) 0.0008(6) 0.0020(6)
    N4 0.0228(8) 0.0213(8) 0.0249(8) 0.0025(6) -0.0010(6) -0.0013(6)
    C1 0.0541(15) 0.0445(14) 0.0377(11) -0.0041(11) -0.0141(10) 0.0141(10)
    C2 0.0242(10) 0.0304(11) 0.0325(10) 0.0018(8) -0.0028(8) -0.0064(8)
    C3 0.0285(10) 0.0271(10) 0.0387(11) 0.0012(8) -0.0084(8) -0.0028(8)
    C4 0.0241(10) 0.0355(11) 0.0339(10) 0.0015(8) 0.0009(8) -0.0080(9)
    C5 0.0435(13) 0.0593(15) 0.0270(10) -0.0251(12) 0.0001(9) 0.0043(10)
    C6 0.0309(11) 0.0318(10) 0.0225(9) -0.0094(8) 0.0019(8) 0.0029(8)
    C7 0.0292(11) 0.0429(13) 0.0457(12) 0.0009(10) 0.0079(9) -0.0036(10)
    C8 0.0530(15) 0.0537(15) 0.0493(14) -0.0125(13) 0.0188(12) -0.0275(12)
    C9 0.0505(15) 0.0755(18) 0.0221(10) -0.0270(14) 0.0028(10) -0.0111(11)
    C10 0.0398(13) 0.0664(17) 0.0360(12) -0.0086(12) -0.0101(10) 0.0171(12)
    C11 0.0461(13) 0.0303(11) 0.0359(11) -0.0011(10) 0.0002(10) 0.0042(9)
    C12 0.0386(12) 0.0356(12) 0.0330(10) 0.0047(9) 0.0031(9) 0.0123(9)
    C13 0.0224(9) 0.0213(9) 0.0279(9) -0.0004(7) 0.0001(7) -0.0006(7)
    C14 0.0227(9) 0.0226(9) 0.0359(10) -0.0027(8) -0.0021(8) -0.0016(8)
    C15 0.0231(10) 0.0285(10) 0.0301(10) -0.0001(8) -0.0035(8) -0.0041(8)
    C16 0.0346(11) 0.0323(11) 0.0204(9) 0.0038(9) 0.0000(8) 0.0003(8)
    C17 0.0264(10) 0.0223(9) 0.0267(9) -0.0013(8) -0.0067(7) 0.0000(7)
    C18 0.0414(12) 0.0306(11) 0.0329(10) -0.0063(9) -0.0096(9) 0.0080(8)
    C19 0.0552(15) 0.0241(11) 0.0580(15) -0.0024(10) -0.0319(12) 0.0087(10)
    C20 0.0380(13) 0.0302(12) 0.0708(17) 0.0085(10) -0.0283(12) -0.0149(12)
    C21 0.0266(11) 0.0421(13) 0.0479(13) 0.0042(9) -0.0087(9) -0.0178(11)
    C22 0.0274(10) 0.0285(10) 0.0287(9) -0.0012(8) -0.0045(8) -0.0019(8)
    O1 0.055(2) 0.041(2) 0.056(2) -0.0050(17) 0.0031(18) -0.0113(16)
_geom_special_details
;
All e.s.d.'s (except the e.s.d. in the dihedral angle between two l.s. planes)
are estimated using the full covariance matrix. The cell e.s.d.'s are taken
into account individually in the estimation of e.s.d.'s in distances, angles
and torsion angles; correlations between e.s.d.'s in cell parameters are only
used when they are defined by crystal symmetry. An approximate (isotropic)
treatment of cell e.s.d.'s is used for estimating e.s.d.'s involving l.s.
planes.
;
loop_
    _geom_bond_atom_site_label_1
    _geom_bond_atom_site_label_2
    _geom_bond_site_symmetry_2
    _geom_bond_distance
    _geom_bond_publ_flag
    N1 C2 . 1.328(2) ?
    N1 C4 . 1.371(3) ?
    N1 C1 . 1.473(2) ?
    N2 C2 . 1.324(3) ?
    N2 C3 . 1.375(3) ?
    N2 C5 . 1.478(2) ?
    N3 C13 . 1.329(2) ?
    N3 C15 . 1.373(2) ?
    N3 C12 . 1.462(2) ?
    N4 C13 . 1.328(2) ?
    N4 C14 . 1.376(2) ?
    N4 C16 . 1.465(2) ?
    C1 H1A . 0.9600 ?
    C1 H1B . 0.9600 ?
    C1 H1C . 0.9600 ?
    C2 H2 . 0.9300 ?
    C3 C4 . 1.347(3) ?
    C3 H3 . 0.9300 ?
    C4 H4 . 0.9300 ?
    C5 C6 . 1.504(3) ?
    C5 H5A . 0.9700 ?
    C5 H5B . 0.9700 ?
    C6 C7 . 1.382(3) ?
    C6 C11 . 1.387(3) ?
    C7 C8 . 1.380(3) ?
    C7 H7 . 0.9300 ?
    C8 C9 . 1.376(4) ?
    C8 H8 . 0.9300 ?
    C9 C10 . 1.379(4) ?
    C9 H9 . 0.9300 ?
    C10 C11 . 1.382(3) ?
    C10 H10 . 0.9300 ?
    C11 H11 . 0.9300 ?
    C12 H12A . 0.9600 ?
    C12 H12B . 0.9600 ?
    C12 H12C . 0.9600 ?
    C13 H13 . 0.9300 ?
    C14 C15 . 1.348(3) ?
    C14 H14 . 0.9300 ?
    C15 H15 . 0.9300 ?
    C16 C17 . 1.511(3) ?
    C16 H16A . 0.9700 ?
    C16 H16B . 0.9700 ?
    C17 C18 . 1.385(3) ?
    C17 C22 . 1.391(3) ?
    C18 C19 . 1.387(3) ?
    C18 H18 . 0.9300 ?
    C19 C20 . 1.378(4) ?
    C19 H19 . 0.9300 ?
    C20 C21 . 1.375(4) ?
    C20 H20 . 0.9300 ?
    C21 C22 . 1.393(3) ?
    C21 H21 . 0.9300 ?
    C22 H22 . 0.9300 ?
    O1 H1D . 0.860(10) ?
    O1 H1E . 0.857(10) ?
loop_
    _geom_angle_atom_site_label_1
    _geom_angle_atom_site_label_2
    _geom_angle_atom_site_label_3
    _geom_angle_site_symmetry_1
    _geom_angle_site_symmetry_3
    _geom_angle
    _geom_angle_publ_flag
    C2 N1 C4 . . 108.72(16) ?
    C2 N1 C1 . . 125.85(18) ?
    C4 N1 C1 . . 125.42(18) ?
    C2 N2 C3 . . 108.79(16) ?
    C2 N2 C5 . . 124.87(19) ?
    C3 N2 C5 . . 126.34(18) ?
    C13 N3 C15 . . 108.77(15) ?
    C13 N3 C12 . . 126.51(17) ?
    C15 N3 C12 . . 124.70(16) ?
    C13 N4 C14 . . 108.73(15) ?
    C13 N4 C16 . . 125.25(16) ?
    C14 N4 C16 . . 125.93(16) ?
    N1 C1 H1A . . 109.5 ?
    N1 C1 H1B . . 109.5 ?
    H1A C1 H1B . . 109.5 ?
    N1 C1 H1C . . 109.5 ?
    H1A C1 H1C . . 109.5 ?
    H1B C1 H1C . . 109.5 ?
    N2 C2 N1 . . 108.40(17) ?
    N2 C2 H2 . . 125.8 ?
    N1 C2 H2 . . 125.8 ?
    C4 C3 N2 . . 106.93(18) ?
    C4 C3 H3 . . 126.5 ?
    N2 C3 H3 . . 126.5 ?
    C3 C4 N1 . . 107.16(17) ?
    C3 C4 H4 . . 126.4 ?
    N1 C4 H4 . . 126.4 ?
    N2 C5 C6 . . 112.86(17) ?
    N2 C5 H5A . . 109.0 ?
    C6 C5 H5A . . 109.0 ?
    N2 C5 H5B . . 109.0 ?
    C6 C5 H5B . . 109.0 ?
    H5A C5 H5B . . 107.8 ?
    C7 C6 C11 . . 119.36(19) ?
    C7 C6 C5 . . 119.5(2) ?
    C11 C6 C5 . . 121.1(2) ?
    C8 C7 C6 . . 120.2(2) ?
    C8 C7 H7 . . 119.9 ?
    C6 C7 H7 . . 119.9 ?
    C9 C8 C7 . . 120.5(2) ?
    C9 C8 H8 . . 119.8 ?
    C7 C8 H8 . . 119.8 ?
    C8 C9 C10 . . 119.5(2) ?
    C8 C9 H9 . . 120.2 ?
    C10 C9 H9 . . 120.2 ?
    C9 C10 C11 . . 120.4(2) ?
    C9 C10 H10 . . 119.8 ?
    C11 C10 H10 . . 119.8 ?
    C10 C11 C6 . . 120.0(2) ?
    C10 C11 H11 . . 120.0 ?
    C6 C11 H11 . . 120.0 ?
    N3 C12 H12A . . 109.5 ?
    N3 C12 H12B . . 109.5 ?
    H12A C12 H12B . . 109.5 ?
    N3 C12 H12C . . 109.5 ?
    H12A C12 H12C . . 109.5 ?
    H12B C12 H12C . . 109.5 ?
    N4 C13 N3 . . 108.34(16) ?
    N4 C13 H13 . . 125.8 ?
    N3 C13 H13 . . 125.8 ?
    C15 C14 N4 . . 107.00(17) ?
    C15 C14 H14 . . 126.5 ?
    N4 C14 H14 . . 126.5 ?
    C14 C15 N3 . . 107.15(16) ?
    C14 C15 H15 . . 126.4 ?
    N3 C15 H15 . . 126.4 ?
    N4 C16 C17 . . 112.14(15) ?
    N4 C16 H16A . . 109.2 ?
    C17 C16 H16A . . 109.2 ?
    N4 C16 H16B . . 109.2 ?
    C17 C16 H16B . . 109.2 ?
    H16A C16 H16B . . 107.9 ?
    C18 C17 C22 . . 118.81(19) ?
    C18 C17 C16 . . 119.67(18) ?
    C22 C17 C16 . . 121.50(17) ?
    C17 C18 C19 . . 120.8(2) ?
    C17 C18 H18 . . 119.6 ?
    C19 C18 H18 . . 119.6 ?
    C20 C19 C18 . . 120.1(2) ?
    C20 C19 H19 . . 120.0 ?
    C18 C19 H19 . . 120.0 ?
    C21 C20 C19 . . 119.8(2) ?
    C21 C20 H20 . . 120.1 ?
    C19 C20 H20 . . 120.1 ?
    C20 C21 C22 . . 120.5(2) ?
    C20 C21 H21 . . 119.8 ?
    C22 C21 H21 . . 119.8 ?
    C17 C22 C21 . . 120.04(19) ?
    C17 C22 H22 . . 120.0 ?
    C21 C22 H22 . . 120.0 ?
    H1D O1 H1E . . 114.7(19) ?
loop_
    _geom_torsion_atom_site_label_1
    _geom_torsion_atom_site_label_2
    _geom_torsion_atom_site_label_3
    _geom_torsion_atom_site_label_4
    _geom_torsion_site_symmetry_1
    _geom_torsion_site_symmetry_2
    _geom_torsion_site_symmetry_3
    _geom_torsion_site_symmetry_4
    _geom_torsion
    _geom_torsion_publ_flag
    C3 N2 C2 N1 . . . . 0.4(2) ?
    C5 N2 C2 N1 . . . . -178.98(17) ?
    C4 N1 C2 N2 . . . . -0.8(2) ?
    C1 N1 C2 N2 . . . . 177.98(18) ?
    C2 N2 C3 C4 . . . . 0.2(2) ?
    C5 N2 C3 C4 . . . . 179.59(18) ?
    N2 C3 C4 N1 . . . . -0.7(2) ?
    C2 N1 C4 C3 . . . . 1.0(2) ?
    C1 N1 C4 C3 . . . . -177.85(18) ?
    C2 N2 C5 C6 . . . . 99.5(2) ?
    C3 N2 C5 C6 . . . . -79.8(3) ?
    N2 C5 C6 C7 . . . . -93.2(2) ?
    N2 C5 C6 C11 . . . . 86.7(3) ?
    C11 C6 C7 C8 . . . . 1.2(3) ?
    C5 C6 C7 C8 . . . . -178.9(2) ?
    C6 C7 C8 C9 . . . . 0.5(3) ?
    C7 C8 C9 C10 . . . . -1.6(4) ?
    C8 C9 C10 C11 . . . . 1.1(3) ?
    C9 C10 C11 C6 . . . . 0.7(3) ?
    C7 C6 C11 C10 . . . . -1.8(3) ?
    C5 C6 C11 C10 . . . . 178.28(19) ?
    C14 N4 C13 N3 . . . . -0.5(2) ?
    C16 N4 C13 N3 . . . . -177.32(16) ?
    C15 N3 C13 N4 . . . . 0.7(2) ?
    C12 N3 C13 N4 . . . . 178.88(17) ?
    C13 N4 C14 C15 . . . . 0.1(2) ?
    C16 N4 C14 C15 . . . . 176.88(16) ?
    N4 C14 C15 N3 . . . . 0.4(2) ?
    C13 N3 C15 C14 . . . . -0.7(2) ?
    C12 N3 C15 C14 . . . . -178.89(17) ?
    C13 N4 C16 C17 . . . . 103.1(2) ?
    C14 N4 C16 C17 . . . . -73.2(2) ?
    N4 C16 C17 C18 . . . . 147.06(18) ?
    N4 C16 C17 C22 . . . . -34.8(3) ?
    C22 C17 C18 C19 . . . . 0.0(3) ?
    C16 C17 C18 C19 . . . . 178.16(19) ?
    C17 C18 C19 C20 . . . . 0.7(3) ?
    C18 C19 C20 C21 . . . . -0.4(3) ?
    C19 C20 C21 C22 . . . . -0.5(3) ?
    C18 C17 C22 C21 . . . . -0.9(3) ?
    C16 C17 C22 C21 . . . . -179.04(18) ?
    C20 C21 C22 C17 . . . . 1.2(3) ?
loop_
    _geom_hbond_atom_site_label_D
    _geom_hbond_atom_site_label_H
    _geom_hbond_atom_site_label_A
    _geom_hbond_site_symmetry_A
    _geom_hbond_distance_DH
    _geom_hbond_distance_HA
    _geom_hbond_distance_DA
    _geom_hbond_angle_DHA
    _geom_hbond_publ_flag
    O1 H1E O1 5_676 0.857(10) 1.81(4) 2.434(7) 128(4) yes
    O1 H1E Cl2 5_676 0.857(10) 2.51(3) 3.179(3) 135(4) yes
