# Supplementary material for: 1-Benzyl-3-methyl­imidazolium chloride 0.25-hydrate
Source: Acta Crystallogr Sect E Struct Rep Online. 2009 Dec 19;66(Pt 1):o218. doi: 10.1107/S1600536809053306 (PMC2980248; doi:10.1107/S1600536809053306)
Supplement: Supplementary file 2 [file e-66-0o218-Isup2.hkl]

# 
# h,k,l, Fc-squared, Fo-squared, sigma(Fo-squared) and status flag 
# 
data_I
_shelx_title ' R81121F1 in Pbca' 
_shelx_refln_list_code          4 
_shelx_F_calc_maximum      253.25 
_exptl_crystal_F_000      1800.00 
_reflns_d_resolution_high  0.8404 
 
loop_ 
 _symmetry_equiv_pos_as_xyz 
 'x, y, z' 
 '-x+1/2, -y, z+1/2' 
 '-x, y+1/2, -z+1/2' 
 'x+1/2, -y+1/2, -z' 
 '-x, -y, -z' 
 'x-1/2, y, -z-1/2' 
 'x, -y-1/2, z-1/2' 
 '-x-1/2, y-1/2, z' 
 
_cell_length_a    11.4516 
_cell_length_b    11.4097 
_cell_length_c    34.8674 
_cell_angle_alpha  90.000 
_cell_angle_beta   90.000 
_cell_angle_gamma  90.000 
 
_shelx_F_squared_multiplier     1.000 
 
loop_ 
 _refln_index_h 
 _refln_index_k 
 _refln_index_l 
 _refln_F_squared_calc 
 _refln_F_squared_meas 
 _refln_F_squared_sigma 
 _refln_observed_status 
   2   0   0    33006.83    25899.11    437.93 o 
   4   0   0    52254.11    50762.05   2493.09 o 
   6   0   0        0.22       13.58      9.30 o 
   8   0   0        0.23      -11.51     12.32 o 
  10   0   0      332.61      345.03     69.48 o 
  12   0   0      183.23      174.48     27.17 o 
   2   1   0     9790.44     9452.70     69.05 o 
   4   1   0    46073.59    42467.15    563.32 o 
   6   1   0      660.32      557.81     24.02 o 
   8   1   0     2239.52     2361.74     57.06 o 
  10   1   0     2373.23     2491.35     66.17 o 
  12   1   0      139.27      142.69     21.76 o 
   4   2   0     4687.44     3738.31     61.36 o 
   6   2   0    26765.57    27433.57    418.83 o 
   8   2   0     4416.74     4248.33     88.18 o 
  10   2   0     3884.75     4139.93    130.03 o 
  12   2   0        0.64       -7.04      9.03 o 
   2   3   0     1925.34     1981.05     24.98 o 
   4   3   0     7141.64     7810.62    126.99 o 
   6   3   0     4825.40     4451.26     65.27 o 
   8   3   0      509.69      429.65     20.48 o 
  10   3   0     4016.06     4081.64    106.97 o 
  12   3   0      911.44      998.58     51.23 o 
   0   4   0    36443.94    33185.39    474.13 o 
   2   4   0    23958.60    21346.73    265.20 o 
   4   4   0    11207.45    11412.63    256.82 o 
   6   4   0       92.12      115.58     12.62 o 
   8   4   0      328.81      337.27     34.87 o 
  10   4   0      578.79      582.52     28.36 o 
  12   4   0      147.10      145.75     30.77 o 
   2   5   0      113.72       92.81      8.49 o 
   4   5   0     5556.10     5005.81     82.01 o 
   6   5   0     6907.28     7368.77    170.26 o 
   8   5   0     1813.27     1755.23     56.49 o 
  10   5   0      132.34      191.04     17.79 o 
  12   5   0       62.35       57.43     20.31 o 
   0   6   0      794.63      997.83     43.06 o 
   2   6   0      678.85      100.78     47.36 o 
   4   6   0       19.65       -0.26      5.44 o 
   6   6   0     4765.79     4811.49    146.46 o 
   8   6   0     1845.21     1986.86     62.16 o 
  10   6   0     1128.01     1031.95     54.53 o 
  12   6   0      331.62      247.71     47.98 o 
   2   7   0      496.32      433.56     20.60 o 
   4   7   0      503.62      598.42     42.74 o 
   6   7   0     1097.65     1094.51     53.75 o 
   8   7   0      504.33      569.44     45.42 o 
  10   7   0     3236.99     3463.52    177.63 o 
   0   8   0     3852.02     3552.50    119.48 o 
   2   8   0       49.64       73.26     12.29 o 
   4   8   0      428.42      343.51     32.32 o 
   6   8   0     3511.22     3878.52    186.44 o 
   8   8   0       84.68       85.52     15.91 o 
  10   8   0      321.12      284.63     61.10 o 
   2   9   0     1698.97     1776.39     46.08 o 
   4   9   0     3126.72     3132.57     78.17 o 
   6   9   0      767.16      840.06     50.07 o 
   8   9   0     1760.82     1876.68     85.81 o 
  10   9   0      151.52      123.93     37.94 o 
   0  10   0     4387.42     4705.39    229.89 o 
   2  10   0     1134.56     1124.95     38.30 o 
   4  10   0     1830.04     1951.88     59.59 o 
   6  10   0      739.51      869.62     40.06 o 
   8  10   0        0.24      -23.20     18.41 o 
   2  11   0        4.82       11.11     11.92 o 
   4  11   0       34.45       52.13     20.49 o 
   6  11   0       23.99       21.89     15.87 o 
   0  12   0     3083.83     3416.35    171.70 o 
   2  12   0      180.65      174.77     21.79 o 
   4  12   0      220.56      187.96     29.61 o 
   6  12   0      944.29     1010.61     35.69 o 
   2  13   0     1178.67     1222.83     56.50 o 
   1   1   1      281.55      252.57      4.78 o 
   2   1   1     4082.22     3944.49     35.82 o 
   4   1   1     2295.54     2272.94     23.83 o 
   5   1   1      838.54      768.66     10.98 o 
   6   1   1     3425.80     3405.76     33.65 o 
   7   1   1      767.68      719.49     13.12 o 
   8   1   1     1392.10     1366.48     32.24 o 
   9   1   1       37.66       59.65     11.67 o 
  10   1   1     1069.30     1159.71     35.53 o 
  11   1   1        0.25       -1.13      7.58 o 
  12   1   1     2342.32     2468.14     62.54 o 
  13   1   1        0.01       -2.18      8.30 o 
   0   2   1     3144.02     2762.35     56.98 o 
   1   2   1     1978.93     1909.91     16.66 o 
   2   2   1       89.33      172.81      6.58 o 
   3   2   1     2512.46     2500.63     22.21 o 
   4   2   1    14828.65    14561.24    112.35 o 
   5   2   1       38.05       53.35      4.54 o 
   6   2   1      609.33      724.31     72.50 o 
   7   2   1     2042.08     2240.02     37.04 o 
   8   2   1       54.95       40.13      4.88 o 
   9   2   1      414.17      425.77     13.37 o 
  10   2   1      161.09      161.06     17.06 o 
  11   2   1      457.24      516.98     22.61 o 
  12   2   1       61.54       55.71      7.52 o 
  13   2   1      207.78      148.20     19.54 o 
   1   3   1       80.62       95.63      6.51 o 
   2   3   1     1556.06     1551.59     13.95 o 
   3   3   1     8626.34     8235.98     58.19 o 
   4   3   1        3.58        6.68      4.43 o 
   5   3   1       26.35        8.53      3.44 o 
   6   3   1     3540.82     3535.11     49.59 o 
   7   3   1       69.57       65.64      7.50 o 
   8   3   1     1486.75     1456.69     27.28 o 
   9   3   1      106.00      105.61     10.21 o 
  10   3   1     1038.05     1126.99     40.75 o 
  11   3   1        3.26       29.72      7.48 o 
  12   3   1      233.89      214.79     22.20 o 
  13   3   1       22.44       21.47     12.64 o 
   0   4   1    22054.83    20424.21    241.82 o 
   1   4   1       55.51       60.63      4.20 o 
   2   4   1     1675.23     1704.06     22.70 o 
   3   4   1       34.74       57.98      5.44 o 
   4   4   1     2960.97     2762.16     29.49 o 
   5   4   1      450.39      577.18     20.70 o 
   6   4   1     3338.32     3759.78     52.21 o 
   7   4   1       19.04       15.49      4.42 o 
   8   4   1      197.33      219.08     14.13 o 
   9   4   1      692.12      703.73     24.99 o 
  10   4   1       31.06       27.50      5.50 o 
  11   4   1       85.12       93.70     15.94 o 
  12   4   1      186.48      159.03     23.01 o 
  13   4   1       59.39       98.25     28.96 o 
   1   5   1     6572.64     6358.97     58.12 o 
   2   5   1       13.44       11.04      2.32 o 
   3   5   1        6.40        5.80      3.09 o 
   4   5   1     2016.42     2161.34     34.54 o 
   5   5   1      327.29      257.41     11.04 o 
   6   5   1       80.29       69.09     12.60 o 
   7   5   1      208.50      205.22     16.82 o 
   8   5   1      664.61      754.34     28.60 o 
   9   5   1     1205.34     1253.10     37.33 o 
  10   5   1      190.93      167.20     16.54 o 
  11   5   1       48.08       31.31     15.68 o 
  12   5   1       47.10       -2.85     27.21 o 
   0   6   1      281.42      383.22     22.57 o 
   1   6   1      311.50      268.95     15.06 o 
   2   6   1    11526.49    12202.79    121.23 o 
   3   6   1     2807.36     2983.43     37.94 o 
   4   6   1      749.68      735.11     15.49 o 
   5   6   1     1222.95     1314.19     28.70 o 
   6   6   1      757.98      711.38     31.58 o 
   7   6   1      849.63      840.95     32.80 o 
   8   6   1        6.71       19.70      7.10 o 
   9   6   1        8.75       15.12      8.22 o 
  10   6   1        2.84       14.50      5.12 o 
  11   6   1      300.76      256.19     32.77 o 
  12   6   1        4.95       15.77     11.11 o 
   1   7   1       49.14       86.39      6.62 o 
   2   7   1       13.53       39.52      6.43 o 
   3   7   1      402.77      436.21     19.04 o 
   4   7   1      723.56      746.86     26.32 o 
   5   7   1      185.54      195.01     16.85 o 
   6   7   1      110.95      106.02     13.97 o 
   7   7   1       73.67       89.11     10.81 o 
   8   7   1       11.45       14.56      6.43 o 
   9   7   1     1163.94     1130.56     40.94 o 
  10   7   1        3.68       16.01     16.91 o 
  11   7   1      210.70      105.12     41.26 o 
   0   8   1     4326.23     4594.49    108.12 o 
   1   8   1      704.42      753.02     27.98 o 
   2   8   1      666.56      612.39     23.30 o 
   3   8   1      334.22      393.25     21.73 o 
   4   8   1     2446.47     2629.51     46.14 o 
   5   8   1      216.78      233.81     17.02 o 
   6   8   1      291.76      267.10     16.24 o 
   7   8   1      695.74      617.17     24.90 o 
   8   8   1      257.23      263.06      9.73 o 
   9   8   1      156.05      163.97     21.98 o 
  10   8   1       95.83       84.92     16.95 o 
  11   8   1      207.41      237.67     25.17 o 
   1   9   1       21.75       23.37      6.17 o 
   2   9   1       49.58       50.87      7.98 o 
   3   9   1       24.04       31.62     10.97 o 
   4   9   1      132.95      155.49     14.19 o 
   5   9   1       57.41       34.66      7.67 o 
   6   9   1       59.15       57.53      9.04 o 
   7   9   1       86.51       85.99     12.39 o 
   8   9   1       76.46       67.07     10.42 o 
   9   9   1      415.38      438.41     38.48 o 
  10   9   1       41.28       26.32     14.03 o 
   0  10   1       82.02       64.64     17.64 o 
   1  10   1        6.35       20.02      7.13 o 
   2  10   1       72.34       65.44     11.96 o 
   3  10   1      140.49      128.19     13.06 o 
   4  10   1      348.31      350.97     18.99 o 
   5  10   1      733.09      804.56     28.96 o 
   6  10   1      618.42      624.43     28.95 o 
   7  10   1      337.05      338.38     21.42 o 
   8  10   1        0.58       13.01      9.28 o 
   9  10   1      127.18      108.28     20.73 o 
   1  11   1       50.99       51.92     10.05 o 
   2  11   1      313.11      283.63     18.52 o 
   3  11   1     1344.38     1366.65     28.52 o 
   4  11   1      478.16      454.38     27.93 o 
   5  11   1        0.49       15.11     15.34 o 
   6  11   1       65.70       54.04     11.40 o 
   7  11   1        1.95       14.66     10.48 o 
   0  12   1      308.60      283.35     45.50 o 
   1  12   1     1013.40     1096.18     35.69 o 
   2  12   1       54.46       48.58      8.57 o 
   3  12   1        0.01        3.58      7.71 o 
   4  12   1      205.57      209.39     22.52 o 
   5  12   1       11.00        1.57      6.36 o 
   6  12   1       44.65       39.46     12.16 o 
   1  13   1       45.33       38.29      9.79 o 
   2  13   1        0.42       10.53      8.79 o 
   3  13   1       25.33       34.81     10.83 o 
   1   0   2      406.56      444.19      5.70 o 
   2   0   2      152.18       97.66      3.02 o 
   3   0   2    36480.23    34784.93    589.25 o 
   4   0   2     2199.49     1804.43     23.63 o 
   5   0   2     4341.57     3794.27     68.56 o 
   6   0   2      199.07       69.48     14.15 o 
   7   0   2       15.70        4.82      6.29 o 
   8   0   2     2972.82     3295.52     90.85 o 
   9   0   2     4552.83     4969.52    117.97 o 
  10   0   2      127.64      116.94     22.09 o 
  11   0   2      467.93      456.79     49.15 o 
  12   0   2      292.30      320.73     32.39 o 
  13   0   2      532.24      406.07     43.23 o 
   1   1   2      586.28      712.92     13.08 o 
   2   1   2     9364.77     8477.43     48.35 o 
   3   1   2      836.71      944.86      9.75 o 
   4   1   2     9248.57     9308.50     64.87 o 
   5   1   2      523.78      512.15      7.80 o 
   6   1   2     2960.33     2829.65     36.85 o 
   7   1   2     1658.81     1821.22     34.90 o 
   8   1   2     1164.73     1268.33     28.98 o 
   9   1   2        0.02        3.81      5.02 o 
  10   1   2     1654.10     1686.52     37.96 o 
  11   1   2      132.52      109.11     11.41 o 
  12   1   2      181.86      194.72     16.11 o 
  13   1   2      373.49      332.82     30.32 o 
   0   2   2     7721.44     8362.83     61.39 o 
   1   2   2    11103.43    10374.40     72.78 o 
   2   2   2     8182.85     8341.79     41.78 o 
   3   2   2      367.12      389.85      5.07 o 
   4   2   2      723.74      619.34     10.74 o 
   5   2   2      337.50      296.19      6.88 o 
   6   2   2        4.18        2.86      5.38 o 
   7   2   2     3286.01     3348.00     40.20 o 
   8   2   2     1255.49     1167.06     22.71 o 
   9   2   2      244.51      224.99     11.58 o 
  10   2   2     1182.51     1165.96     29.59 o 
  11   2   2      441.92      472.27     28.03 o 
  12   2   2      477.99      467.91     32.08 o 
  13   2   2     1493.91     1568.65     52.67 o 
   1   3   2     2248.46     2532.04     21.96 o 
   2   3   2     5004.79     4547.88     33.30 o 
   3   3   2      135.33      187.51      4.90 o 
   4   3   2       46.31       19.42      3.27 o 
   5   3   2     1006.10     1299.40     21.21 o 
   6   3   2     5277.63     4920.74     63.60 o 
   7   3   2     2948.45     3265.17     54.25 o 
   8   3   2      535.02      608.81     19.22 o 
   9   3   2      508.07      481.08     12.95 o 
  10   3   2      242.25      247.08     19.72 o 
  11   3   2      205.91      183.24     17.44 o 
  12   3   2      105.03       88.42     14.78 o 
  13   3   2      114.27      119.81     16.39 o 
   0   4   2     8863.20     8263.84     67.54 o 
   1   4   2      212.05      189.36      5.46 o 
   2   4   2     5552.24     5201.03     43.75 o 
   3   4   2      843.49      710.32     10.76 o 
   4   4   2      770.93      935.48     18.49 o 
   5   4   2      328.69      312.40     13.49 o 
   6   4   2      143.44      120.27     11.51 o 
   7   4   2      724.76      719.74     34.39 o 
   8   4   2      470.37      424.19     11.19 o 
   9   4   2      687.62      747.92     26.18 o 
  10   4   2      516.75      454.68     56.47 o 
  11   4   2     1866.13     1886.68     52.17 o 
  12   4   2      110.15       71.38     12.69 o 
  13   4   2       10.39       -9.58     28.30 o 
   1   5   2     1881.54     1787.84     23.08 o 
   2   5   2      679.25      639.41     11.35 o 
   3   5   2      815.64      739.95     19.60 o 
   4   5   2     3748.96     3199.90     31.55 o 
   5   5   2     2109.37     2337.01     31.15 o 
   6   5   2      119.19      199.37     18.99 o 
   7   5   2      683.66      642.77     25.19 o 
   8   5   2      184.39      169.11     20.52 o 
   9   5   2       59.73       47.95      9.03 o 
  10   5   2     1571.18     1446.99     58.43 o 
  11   5   2      567.39      522.04     26.60 o 
  12   5   2      241.09      227.27     31.50 o 
   0   6   2     3160.66     3451.86     51.85 o 
   1   6   2     2300.25     2548.69     40.76 o 
   2   6   2     2779.47     2953.10     37.21 o 
   3   6   2        3.13       21.71     20.38 o 
   4   6   2      599.54      682.31     14.56 o 
   5   6   2       18.38       11.96      4.36 o 
   6   6   2      699.62      611.77     25.82 o 
   7   6   2        3.53        9.12      4.07 o 
   8   6   2      212.30      215.46     16.26 o 
   9   6   2      697.01      589.56     23.57 o 
  10   6   2      474.05      482.30     21.03 o 
  11   6   2       44.91       19.88     21.20 o 
  12   6   2      193.43      166.71     27.39 o 
   1   7   2     1071.57     1079.47     21.65 o 
   2   7   2     1380.31     1207.80     28.37 o 
   3   7   2     1526.51     1410.48     31.27 o 
   4   7   2     3945.49     4003.22     71.57 o 
   5   7   2     2424.42     2555.60     54.82 o 
   6   7   2      373.99      394.12     21.61 o 
   7   7   2      619.80      633.63     27.87 o 
   8   7   2      925.10      956.44     33.47 o 
   9   7   2     2065.79     2075.02     45.27 o 
  10   7   2        5.15       24.89     17.85 o 
  11   7   2       29.04       22.77     26.54 o 
   0   8   2     3712.30     3470.82     88.49 o 
   1   8   2     3875.21     4294.92     76.93 o 
   2   8   2     2089.84     2109.59     37.01 o 
   3   8   2       38.90       48.88      7.35 o 
   4   8   2        4.03        7.83      6.90 o 
   5   8   2       77.17       64.26      8.94 o 
   6   8   2      168.50      166.48     13.70 o 
   7   8   2       39.12       25.79     12.08 o 
   8   8   2      549.52      599.53     23.49 o 
   9   8   2        1.65       16.33     15.50 o 
  10   8   2      153.34      136.23     21.80 o 
   1   9   2     4147.12     4195.59     71.27 o 
   2   9   2        8.19       12.30      8.38 o 
   3   9   2     3887.28     3999.49     68.33 o 
   4   9   2     1079.97     1008.05     33.93 o 
   5   9   2        0.83       25.62     22.30 o 
   6   9   2       25.92       21.46     10.73 o 
   7   9   2     3036.83     3195.30     69.21 o 
   8   9   2        2.46        8.89     16.30 o 
   9   9   2        0.78        9.44     10.75 o 
  10   9   2      279.36      282.75     27.95 o 
   0  10   2      481.02      508.98     41.39 o 
   1  10   2     1901.15     2088.52     37.99 o 
   2  10   2       75.52       69.83      9.86 o 
   3  10   2      256.13      264.59     19.85 o 
   4  10   2       19.06       10.10     10.50 o 
   5  10   2      573.02      599.39     28.99 o 
   6  10   2        0.32        4.99      9.98 o 
   7  10   2      134.88      119.93     17.97 o 
   8  10   2     1097.50     1134.54     44.03 o 
   9  10   2       17.63       30.90     38.39 o 
   1  11   2     3539.15     3752.09     79.37 o 
   2  11   2      446.42      434.12     26.05 o 
   3  11   2      141.36      112.91     12.94 o 
   4  11   2      433.22      496.82     25.28 o 
   5  11   2     1963.24     1988.43     54.60 o 
   6  11   2      748.05      826.03     26.10 o 
   7  11   2        0.93       14.48      8.63 o 
   0  12   2        1.48       24.65     12.05 o 
   1  12   2       11.39        8.62      7.04 o 
   2  12   2     1737.58     1833.27     47.11 o 
   3  12   2      750.88      700.18     24.15 o 
   4  12   2       35.60       42.68      8.96 o 
   5  12   2       33.93       24.19      7.92 o 
   6  12   2        0.28        5.77      8.71 o 
   1  13   2      909.86      895.45     26.39 o 
   2  13   2       32.21       31.22      7.32 o 
   3  13   2      962.12      993.37     24.40 o 
   1   1   3     2137.83     1631.18     15.20 o 
   2   1   3     7039.92     6313.33     39.58 o 
   3   1   3      363.32      432.03      4.80 o 
   4   1   3     9547.39     9086.89     49.52 o 
   5   1   3     2377.67     2322.05     20.66 o 
   6   1   3      361.72      423.60     16.55 o 
   7   1   3       40.79       56.15      6.45 o 
   8   1   3     2224.32     2197.11     35.78 o 
   9   1   3       97.75       53.97      6.77 o 
  10   1   3     1434.85     1621.06     34.62 o 
  11   1   3      158.08      185.60     15.65 o 
  12   1   3        3.64       12.19      6.35 o 
  13   1   3      223.00      191.30     22.04 o 
   0   2   3      105.99       97.82      5.11 o 
   1   2   3        1.31        2.23      4.41 o 
   2   2   3     2919.64     2689.25     56.72 o 
   3   2   3      393.83      478.60      7.03 o 
   4   2   3     5032.53     5090.77     57.07 o 
   5   2   3     1248.86     1317.47     20.76 o 
   6   2   3        0.00        0.75      2.96 o 
   7   2   3      557.55      491.59     14.81 o 
   8   2   3      339.80      385.30     15.85 o 
   9   2   3       88.05       71.08      8.61 o 
  10   2   3       23.82       33.69      5.86 o 
  11   2   3      228.27      263.71     26.81 o 
  12   2   3       17.78       26.72     12.16 o 
  13   2   3      270.52      268.45     26.61 o 
   1   3   3      780.20      826.15      8.32 o 
   2   3   3     9009.49     8501.58     53.68 o 
   3   3   3     1309.65     1295.18     12.22 o 
   4   3   3      807.86      879.02     13.99 o 
   5   3   3     1997.98     2191.70     32.90 o 
   6   3   3     3387.18     3914.41     61.70 o 
   7   3   3      300.91      372.41     17.10 o 
   8   3   3       20.43        6.43      4.68 o 
   9   3   3       50.36       46.65      5.49 o 
  10   3   3      176.37      162.72     17.43 o 
  11   3   3       52.50       51.30     10.53 o 
  12   3   3     2213.33     2140.73     68.14 o 
  13   3   3        1.26       11.72     12.32 o 
   0   4   3       18.21       25.87      4.75 o 
   1   4   3     3643.15     3755.97     23.33 o 
   2   4   3      128.88      113.78      5.06 o 
   3   4   3     2916.09     3121.21     36.11 o 
   4   4   3      240.70      241.86     13.25 o 
   5   4   3     3384.59     3529.28     34.89 o 
   6   4   3      500.58      592.10     19.52 o 
   7   4   3     1220.90     1224.56     37.43 o 
   8   4   3       18.51       16.34      5.10 o 
   9   4   3      791.28      809.84     27.75 o 
  10   4   3      186.00      168.88     18.59 o 
  11   4   3      114.86      104.31     15.09 o 
  12   4   3       64.21       38.80     11.59 o 
   1   5   3     1771.24     1973.08     31.83 o 
   2   5   3     1258.07     1295.57     19.89 o 
   3   5   3      768.81      879.32     21.13 o 
   4   5   3      944.48      946.84     19.50 o 
   5   5   3       32.95       44.59      5.73 o 
   6   5   3       46.43       32.78      5.43 o 
   7   5   3     1377.10     1438.44     32.32 o 
   8   5   3      254.87      240.35     20.63 o 
   9   5   3       52.20       24.19     10.13 o 
  10   5   3      221.95      212.85     14.59 o 
  11   5   3        0.56        6.41     14.47 o 
  12   5   3      308.49      235.88     30.95 o 
   0   6   3     3063.30     3293.83     62.83 o 
   1   6   3       62.50      105.64     10.39 o 
   2   6   3      673.21      658.85     22.49 o 
   3   6   3      587.42      631.40     15.81 o 
   4   6   3       13.49       11.74      9.06 o 
   5   6   3     1726.56     1602.57     34.85 o 
   6   6   3      243.78      262.69     21.86 o 
   7   6   3      976.69     1007.92     33.81 o 
   8   6   3       28.47       17.27     12.67 o 
   9   6   3     1481.78     1459.98     41.25 o 
  10   6   3       65.57       47.49     10.82 o 
  11   6   3      202.18      242.35     31.07 o 
  12   6   3        1.29       -2.56     14.32 o 
   1   7   3     1269.09     1228.58     25.43 o 
   2   7   3      590.90      564.25     13.42 o 
   3   7   3      247.15      302.86     17.91 o 
   4   7   3      213.29      180.19     17.59 o 
   5   7   3      941.01     1034.81     36.37 o 
   6   7   3        8.86        7.14      4.85 o 
   7   7   3      854.81      744.98     30.19 o 
   8   7   3        9.63       18.39      5.23 o 
   9   7   3        5.51       10.30     12.17 o 
  10   7   3       62.29       52.04      8.61 o 
  11   7   3      105.28      117.49     28.81 o 
   0   8   3       25.43       52.06     12.30 o 
   1   8   3        0.56       34.25     15.72 o 
   2   8   3      102.03       98.97     10.86 o 
   3   8   3     2007.36     2195.42     42.59 o 
   4   8   3       26.08        3.34     10.72 o 
   5   8   3     1261.38     1268.67     41.32 o 
   6   8   3      477.81      419.12     26.66 o 
   7   8   3     2525.13     2571.99     65.22 o 
   8   8   3       52.12       38.86      9.31 o 
   9   8   3      543.37      571.59     28.60 o 
  10   8   3        6.76       12.65      9.73 o 
   1   9   3      373.41      382.15     22.60 o 
   2   9   3      201.06      227.67     15.35 o 
   3   9   3      256.59      241.69     17.48 o 
   4   9   3      231.18      208.65     13.10 o 
   5   9   3      301.98      250.66     17.81 o 
   6   9   3        6.72        8.15      4.72 o 
   7   9   3      354.57      334.17     16.85 o 
   8   9   3       17.23        2.98     10.57 o 
   9   9   3      105.82       98.86     25.27 o 
  10   9   3      115.18      141.28     24.52 o 
   0  10   3      738.88      728.82     39.60 o 
   1  10   3      233.68      243.77     22.40 o 
   2  10   3      436.26      393.11     25.08 o 
   3  10   3      349.66      304.84     25.95 o 
   4  10   3      216.22      271.62     20.32 o 
   5  10   3     1489.20     1426.90     31.65 o 
   6  10   3      433.50      399.56     28.18 o 
   7  10   3      278.67      292.23     32.77 o 
   8  10   3       15.42       13.46      8.58 o 
   9  10   3      579.09      631.93     33.76 o 
   1  11   3        8.95       27.03      7.76 o 
   2  11   3      183.61      195.75     15.49 o 
   3  11   3      130.64      100.77     13.43 o 
   4  11   3      864.89      835.75     34.61 o 
   5  11   3      564.86      571.48     23.65 o 
   6  11   3       90.80       74.26     11.17 o 
   7  11   3       93.36       96.92     15.84 o 
   0  12   3     1553.46     1671.20     61.24 o 
   1  12   3       26.06       27.72      8.03 o 
   2  12   3       18.47       25.32      6.53 o 
   3  12   3      152.50      146.52     16.20 o 
   4  12   3       83.94       78.58     10.59 o 
   5  12   3      161.47      149.70     20.36 o 
   6  12   3       69.41       33.99     10.63 o 
   1  13   3      330.16      284.91     21.93 o 
   2  13   3       15.71       16.35      7.60 o 
   3  13   3     1135.13     1170.97     28.85 o 
   1   0   4    11993.53    11043.90     85.51 o 
   2   0   4     3487.18     3285.01     23.14 o 
   3   0   4       48.18       74.68      5.11 o 
   4   0   4    12799.70    12737.44    122.54 o 
   5   0   4       12.19       15.20      4.91 o 
   6   0   4    11403.22    10675.11    121.69 o 
   7   0   4     1478.59     1496.90     35.67 o 
   8   0   4     5704.77     6209.72    166.73 o 
   9   0   4      613.32      648.08     32.79 o 
  10   0   4      521.54      536.07     34.16 o 
  11   0   4      935.28      912.58     39.43 o 
  12   0   4       42.42       29.58     10.07 o 
  13   0   4     1003.15     1020.67     72.52 o 
   1   1   4      675.46      466.42      4.65 o 
   2   1   4    22357.72    21418.52    104.92 o 
   3   1   4    21107.26    20660.65    106.06 o 
   4   1   4     2882.31     2785.61     26.35 o 
   5   1   4     1702.05     1659.32     21.77 o 
   6   1   4     2403.89     2462.49     41.16 o 
   7   1   4     1684.02     1840.01     34.40 o 
   8   1   4      375.71      388.93     19.19 o 
   9   1   4      448.91      476.94     14.66 o 
  10   1   4      245.49      267.38     15.68 o 
  11   1   4      543.42      577.80     36.08 o 
  12   1   4     1195.40     1243.87     43.44 o 
  13   1   4      463.79      454.39     37.20 o 
   0   2   4     7217.67     8152.42     69.07 o 
   1   2   4     6417.25     6302.58     32.88 o 
   3   2   4    23743.94    23011.03    120.30 o 
   4   2   4       69.05       88.32      5.54 o 
   5   2   4     1717.65     1746.12     27.33 o 
   6   2   4        4.88       12.97      4.23 o 
   7   2   4      224.43      143.25      4.74 o 
   8   2   4       79.17       53.24      6.05 o 
   9   2   4     3501.18     3693.72     68.39 o 
  10   2   4      838.75      898.07     35.43 o 
  11   2   4       80.73       84.18     10.89 o 
  12   2   4       15.78        5.31     13.46 o 
  13   2   4       86.83       81.86     12.67 o 
   1   3   4      738.58      603.01      7.02 o 
   2   3   4    32782.76    31376.93    162.30 o 
   3   3   4     1029.94      949.42     10.69 o 
   4   3   4     4240.82     4295.91     41.20 o 
   5   3   4      792.07      893.46     25.95 o 
   6   3   4     9017.55     8460.30    113.45 o 
   7   3   4       64.97       75.23      7.95 o 
   8   3   4      143.29      148.51      8.71 o 
   9   3   4       90.80       89.73      8.10 o 
  10   3   4      348.73      342.81     11.25 o 
  11   3   4       37.74       45.56      9.91 o 
  12   3   4      952.22      910.92     37.24 o 
  13   3   4        0.27       -1.45      6.93 o 
   0   4   4      282.10      311.85      6.11 o 
   1   4   4      293.41      307.58      4.48 o 
   2   4   4     7881.32     7304.08     56.73 o 
   3   4   4     2421.32     2343.41     23.00 o 
   4   4   4     6687.24     7248.47    100.20 o 
   5   4   4       14.14       17.13      4.37 o 
   6   4   4     3390.27     3514.77     46.11 o 
   7   4   4      581.52      535.45     22.39 o 
   8   4   4     4459.05     4498.11     75.38 o 
   9   4   4        9.85       17.00     11.31 o 
  10   4   4     2027.55     2203.51     66.13 o 
  11   4   4      298.80      300.04     27.97 o 
  12   4   4       17.49        9.43      9.27 o 
   1   5   4      227.95      189.90      6.76 o 
   2   5   4     1901.84     1931.85     45.16 o 
   3   5   4       31.39       35.57      6.30 o 
   4   5   4      153.68      145.80      8.91 o 
   5   5   4        6.60       15.32      4.34 o 
   6   5   4     2102.11     2352.96     44.03 o 
   7   5   4     2879.63     2831.48     59.00 o 
   8   5   4     1365.54     1499.10     37.08 o 
   9   5   4     1626.88     1762.93     42.74 o 
  10   5   4     1245.58     1306.37     33.34 o 
  11   5   4       25.84        7.43     16.25 o 
  12   5   4     3496.26     3831.81    209.05 o 
   0   6   4     3065.37     3119.57     51.31 o 
   1   6   4      165.16      158.77     12.65 o 
   2   6   4     2257.81     2504.24     40.24 o 
   3   6   4     1659.60     1600.55     30.31 o 
   4   6   4      191.90      155.17      9.53 o 
   5   6   4      798.58      874.32     24.53 o 
   6   6   4       32.82       56.31      8.64 o 
   7   6   4       59.85       55.13      7.91 o 
   8   6   4     1910.54     1928.53     41.26 o 
   9   6   4       42.57       36.76     11.00 o 
  10   6   4      126.04      122.85     15.50 o 
  11   6   4       61.35       49.99     11.64 o 
  12   6   4        0.21       17.32     13.78 o 
   1   7   4     3664.76     3466.78     53.58 o 
   2   7   4      431.53      344.81     16.25 o 
   3   7   4      694.87      669.92     21.60 o 
   4   7   4     1410.57     1359.35     29.93 o 
   5   7   4     1570.67     1688.56     34.50 o 
   6   7   4     6270.25     6684.00    118.68 o 
   7   7   4       99.32       93.68     10.09 o 
   8   7   4      282.24      330.47     16.47 o 
   9   7   4       29.03       36.70     10.68 o 
  10   7   4      425.95      414.52     18.80 o 
  11   7   4       11.11       28.28     17.21 o 
   0   8   4     1791.87     1667.08     65.52 o 
   1   8   4     1237.89     1369.90     31.39 o 
   2   8   4     1003.63     1001.64     30.73 o 
   3   8   4        9.31       23.19      5.93 o 
   4   8   4      226.92      262.82     20.21 o 
   5   8   4     2314.64     2278.34     43.73 o 
   6   8   4        0.61       -5.12      5.64 o 
   7   8   4        8.52        3.24      9.92 o 
   8   8   4      795.32      809.85     33.03 o 
   9   8   4        3.71        2.44     13.08 o 
  10   8   4      179.63      154.05     20.98 o 
   1   9   4      918.99      910.05     28.35 o 
   2   9   4      337.65      339.07     19.96 o 
   3   9   4        3.40        6.90      6.12 o 
   4   9   4     1349.59     1374.17     27.95 o 
   5   9   4      576.03      551.01     12.11 o 
   6   9   4        2.92        9.69      4.96 o 
   7   9   4      446.20      407.84     23.84 o 
   8   9   4      445.58      423.92     26.86 o 
   9   9   4      732.61      854.64     38.31 o 
  10   9   4      706.39      736.07     50.16 o 
   0  10   4      964.26      991.50     37.49 o 
   1  10   4     1557.61     1543.18     38.38 o 
   2  10   4        6.31       15.45      8.21 o 
   3  10   4     1439.17     1260.48     31.45 o 
   4  10   4      335.06      348.83     20.97 o 
   5  10   4      788.62      778.54     25.92 o 
   6  10   4      510.30      533.33     30.54 o 
   7  10   4      181.94      225.95     24.99 o 
   8  10   4      353.96      339.43     26.19 o 
   9  10   4       47.39       15.84     27.36 o 
   1  11   4     1568.52     1645.76     33.71 o 
   2  11   4      423.79      418.35     17.57 o 
   3  11   4      323.93      358.63     17.15 o 
   4  11   4     2843.80     3079.69     70.32 o 
   5  11   4       33.22       40.90      8.20 o 
   6  11   4      234.62      235.00     25.73 o 
   7  11   4      360.37      328.01     26.80 o 
   0  12   4     4440.10     4672.87    192.09 o 
   1  12   4      957.21      894.53     30.99 o 
   2  12   4      485.00      421.89     32.34 o 
   3  12   4       13.05       27.69     11.37 o 
   4  12   4       15.07        5.87      5.44 o 
   5  12   4      455.61      375.12     28.35 o 
   6  12   4        2.33       15.14      7.10 o 
   1  13   4        6.54       -5.78      8.38 o 
   2  13   4       65.83       50.50     10.00 o 
   3  13   4      469.35      482.21     29.57 o 
   1   1   5     3050.21     2793.29     34.15 o 
   2   1   5       61.83       95.07      3.91 o 
   3   1   5    14249.37    12899.93     62.56 o 
   4   1   5      400.96      413.90      4.14 o 
   5   1   5        6.20       13.68      1.74 o 
   6   1   5     9224.24     9048.84     87.44 o 
   7   1   5      130.30      104.77      9.89 o 
   8   1   5      773.39      780.95     19.37 o 
   9   1   5      245.31      266.87     16.14 o 
  10   1   5     1930.00     2016.40     40.49 o 
  11   1   5        1.01        7.73      8.89 o 
  12   1   5     1825.43     1856.42     55.95 o 
  13   1   5      313.37      266.56     27.86 o 
   0   2   5    45037.23    40167.07    681.89 o 
   1   2   5     1342.26     1177.79     11.90 o 
   2   2   5    64136.39    60500.88   1020.77 o 
   3   2   5    23196.35    23120.52    168.82 o 
   4   2   5      476.44      458.42      7.22 o 
   5   2   5      202.92      263.23      7.18 o 
   6   2   5     1731.50     1833.64     31.36 o 
   7   2   5      164.06      152.30      4.98 o 
   8   2   5      400.20      383.50     18.25 o 
   9   2   5        0.00        2.13      3.05 o 
  10   2   5      162.47      154.40     12.07 o 
  11   2   5       74.58       58.28     11.05 o 
  12   2   5      137.55       81.92     17.14 o 
  13   2   5      237.39      209.30     21.55 o 
   1   3   5      147.98      121.39      4.72 o 
   2   3   5      237.26      282.96      7.24 o 
   3   3   5       57.57       51.06      4.47 o 
   4   3   5     6917.36     7052.19     61.36 o 
   5   3   5     4213.69     4170.61     40.72 o 
   6   3   5       78.01       53.55      7.54 o 
   7   3   5     1238.16     1285.49     28.53 o 
   8   3   5     1887.28     2086.87     38.27 o 
   9   3   5       42.25       31.21      4.60 o 
  10   3   5      717.44      667.82     13.11 o 
  11   3   5     1153.67     1192.15     31.87 o 
  12   3   5      694.46      616.77     53.52 o 
  13   3   5       87.64       62.73     13.49 o 
   0   4   5    20463.62    19640.05    194.83 o 
   1   4   5      270.91      226.87      7.54 o 
   2   4   5     4636.30     4385.87     38.90 o 
   3   4   5     2962.86     2962.65     28.46 o 
   4   4   5    14977.11    15357.04    135.85 o 
   5   4   5     3213.11     3412.09     36.26 o 
   6   4   5       25.41       59.45      8.01 o 
   7   4   5        1.69       10.21      4.49 o 
   8   4   5     1005.04      968.05     34.00 o 
   9   4   5      268.58      253.60     17.23 o 
  10   4   5       17.27       17.62      6.85 o 
  11   4   5       84.88       75.33     14.82 o 
  12   4   5        6.59        9.48     15.41 o 
   1   5   5        0.04        4.61      3.43 o 
   2   5   5     3839.51     4126.57     40.87 o 
   3   5   5     3983.96     3793.37     37.55 o 
   4   5   5       81.94      112.96     10.04 o 
   5   5   5       19.21       19.77      5.95 o 
   6   5   5      368.17      407.11     20.57 o 
   7   5   5       34.94       45.72     11.48 o 
   8   5   5      687.98      734.79     28.12 o 
   9   5   5      689.37      665.22      8.98 o 
  10   5   5      240.77      184.72     20.48 o 
  11   5   5      188.50      160.34     17.72 o 
  12   5   5      126.33      124.51     19.78 o 
   0   6   5    12347.04    12594.49    255.17 o 
   1   6   5     4923.35     5317.51     48.17 o 
   2   6   5     8733.09     8755.71     78.26 o 
   3   6   5     1386.57     1638.33     31.31 o 
   4   6   5     1352.13     1071.37     21.55 o 
   5   6   5      163.10      210.45     24.80 o 
   6   6   5     5145.55     5460.94    103.19 o 
   7   6   5       95.28      130.71     15.10 o 
   8   6   5       16.61       14.85      5.59 o 
   9   6   5       84.28       73.10     10.08 o 
  10   6   5       82.05       90.67     11.47 o 
  11   6   5      174.96      149.71     19.87 o 
  12   6   5       11.55       20.44     17.64 o 
   1   7   5      363.26      353.06     13.41 o 
   2   7   5      302.81      328.72     13.77 o 
   3   7   5      570.27      677.35     21.88 o 
   4   7   5       13.63       22.58      5.20 o 
   5   7   5      213.72      227.75     19.13 o 
   6   7   5      835.99      977.28     31.44 o 
   7   7   5      419.51      391.89     29.42 o 
   8   7   5        4.45        1.84      6.98 o 
   9   7   5       97.42       88.41     14.64 o 
  10   7   5        0.83       -3.99     13.33 o 
  11   7   5      158.46      123.40     21.87 o 
   0   8   5     3763.81     3721.74     87.95 o 
   1   8   5     2183.86     2425.40     41.11 o 
   2   8   5     2919.94     3193.53     62.41 o 
   3   8   5       12.46       35.36      6.58 o 
   4   8   5     3783.00     3729.50     68.49 o 
   5   8   5      378.55      409.72     21.94 o 
   6   8   5      198.13      225.97     16.77 o 
   7   8   5        2.73       12.70     11.51 o 
   8   8   5      810.49      770.29     36.10 o 
   9   8   5      136.88       98.42     14.90 o 
  10   8   5       89.49       61.96     13.61 o 
   1   9   5      626.58      583.74     19.72 o 
   2   9   5       28.21       22.21      8.90 o 
   3   9   5       31.06       47.13     10.79 o 
   4   9   5       85.54       65.23      9.17 o 
   5   9   5       24.96       16.50      7.16 o 
   6   9   5      244.36      212.92     17.82 o 
   7   9   5     1138.05     1202.95     36.34 o 
   8   9   5      200.91      175.87     20.61 o 
   9   9   5        2.02        6.77     11.53 o 
  10   9   5       44.28        4.01     13.46 o 
   0  10   5      471.99      461.27     26.25 o 
   1  10   5      119.82      119.56     13.83 o 
   2  10   5     2744.86     2861.87     55.10 o 
   3  10   5      193.13      201.07     17.43 o 
   4  10   5      827.66      854.31     25.69 o 
   5  10   5      156.63      159.31     14.02 o 
   6  10   5      452.53      526.44     29.85 o 
   7  10   5       20.81        2.70     10.08 o 
   8  10   5       16.59       13.79      6.70 o 
   9  10   5       94.86      122.35     26.96 o 
   1  11   5       33.08       46.42      8.67 o 
   2  11   5       25.54       24.24      5.95 o 
   3  11   5        2.99       13.55     10.10 o 
   4  11   5        9.51       23.83      7.53 o 
   5  11   5      113.65      107.28     13.80 o 
   6  11   5      387.89      447.18     28.65 o 
   7  11   5      300.89      287.57     42.27 o 
   0  12   5      990.35     1129.74     51.54 o 
   1  12   5      649.66      669.44     27.67 o 
   2  12   5        3.65       -3.52      7.73 o 
   3  12   5      392.51      403.90     30.21 o 
   4  12   5      241.48      231.18     22.07 o 
   5  12   5       54.69       59.00     12.56 o 
   6  12   5       73.05       62.77     12.80 o 
   1  13   5       77.08       62.50      9.46 o 
   2  13   5        4.98        7.01      9.40 o 
   3  13   5      114.61       97.53     13.38 o 
   0   0   6      768.41      384.06      6.86 o 
   1   0   6     8486.74     7622.75     52.50 o 
   3   0   6    12755.52    11911.79     90.63 o 
   4   0   6     4464.32     4260.52     27.60 o 
   5   0   6      800.24      930.27     19.93 o 
   6   0   6     1475.88     1566.60     34.03 o 
   7   0   6     6149.94     6764.83     97.76 o 
   8   0   6        2.01        1.16      6.80 o 
   9   0   6     4643.29     5319.12    113.07 o 
  10   0   6      676.75      654.16     71.05 o 
  11   0   6      346.68      370.80     29.00 o 
  12   0   6      957.69     1072.42     45.85 o 
  13   0   6      261.45      256.44     45.71 o 
   1   1   6      773.06      596.34      5.17 o 
   2   1   6      826.02      818.45      7.56 o 
   3   1   6     8598.20     8374.03     52.64 o 
   4   1   6      424.68      356.58      5.06 o 
   5   1   6       94.49       78.53      5.30 o 
   6   1   6      202.61      182.92      9.24 o 
   7   1   6     1105.96     1069.18     17.17 o 
   8   1   6      201.38      242.91     13.49 o 
   9   1   6      585.17      572.04     19.29 o 
  10   1   6     2190.30     2285.68     47.41 o 
  11   1   6      133.53      120.74     12.91 o 
  12   1   6     1302.42     1314.99     42.90 o 
  13   1   6        3.37        6.42      8.46 o 
   0   2   6    42884.67    39854.38   1864.59 o 
   1   2   6     5498.02     5314.93     51.70 o 
   2   2   6      609.71      552.33     10.68 o 
   3   2   6    15964.54    15970.69     93.32 o 
   4   2   6       21.10       29.05      3.46 o 
   5   2   6      194.72      169.61      5.78 o 
   6   2   6     2542.50     2471.91     38.99 o 
   7   2   6     3451.71     3521.19     38.47 o 
   8   2   6     3842.32     3876.38     72.32 o 
   9   2   6      199.28      199.17     10.06 o 
  10   2   6      144.37      115.45     12.15 o 
  11   2   6       82.50       67.89      9.77 o 
  12   2   6        0.01       10.13     13.76 o 
  13   2   6        9.46       -9.06      7.65 o 
   1   3   6     5708.38     5495.48     42.69 o 
   2   3   6     3309.38     3228.32     27.96 o 
   3   3   6     4833.44     4900.09     38.54 o 
   4   3   6      106.59       81.69      6.78 o 
   5   3   6        0.15       15.28      3.95 o 
   6   3   6     2141.07     2279.81     37.86 o 
   7   3   6      402.58      429.13     18.82 o 
   8   3   6     1214.09     1274.59     31.84 o 
   9   3   6      936.93      939.18     28.08 o 
  10   3   6       98.06       79.18     11.91 o 
  11   3   6       37.17       32.88      9.04 o 
  12   3   6     2066.20     2219.97     62.63 o 
  13   3   6        0.07        0.60     14.95 o 
   0   4   6    24188.58    21976.45    326.16 o 
   1   4   6     2652.91     2444.11     20.59 o 
   2   4   6     1828.51     1276.90     16.75 o 
   3   4   6     5407.20     5575.63     51.66 o 
   4   4   6     3654.68     4082.01     49.24 o 
   5   4   6      170.81      124.15     11.36 o 
   6   4   6      251.33      286.56     18.88 o 
   7   4   6       55.50       54.92      9.02 o 
   8   4   6     1036.37     1097.80     36.44 o 
   9   4   6        5.69        9.35      7.62 o 
  10   4   6       35.19       35.47     11.58 o 
  11   4   6      682.51      698.74     26.99 o 
  12   4   6       53.34       61.30     11.64 o 
   1   5   6       23.29       12.31      2.43 o 
   2   5   6     5875.45     5984.48     58.34 o 
   3   5   6        9.59       14.69      5.68 o 
   4   5   6     2438.41     2036.11     33.58 o 
   5   5   6     3122.36     2984.67     39.17 o 
   6   5   6     1495.88     1531.26     36.47 o 
   7   5   6       97.19       74.23      9.49 o 
   8   5   6      390.22      380.18     18.50 o 
   9   5   6     2070.05     2282.17     51.79 o 
  10   5   6     1420.37     1522.16     35.92 o 
  11   5   6      298.10      257.69     34.82 o 
  12   5   6       44.98        5.67     12.53 o 
   0   6   6     4284.65     4631.30     86.64 o 
   1   6   6      126.15      147.51     12.37 o 
   2   6   6      151.79      119.91      9.98 o 
   3   6   6     4409.65     4300.51     55.14 o 
   4   6   6      123.42      188.00     10.24 o 
   5   6   6      186.65      197.95     17.46 o 
   6   6   6      838.57      828.54     30.20 o 
   7   6   6      177.74      151.99     13.90 o 
   8   6   6      342.54      270.77     20.97 o 
   9   6   6      768.14      768.60     30.74 o 
  10   6   6      443.56      482.25     22.52 o 
  11   6   6       23.60       10.74      9.15 o 
  12   6   6       57.86       39.94     28.48 o 
   1   7   6     3597.47     3295.81     43.89 o 
   2   7   6      484.73      493.53     12.70 o 
   3   7   6     2183.93     2289.19     39.86 o 
   4   7   6       18.52       20.27      6.43 o 
   5   7   6     2229.53     2151.33     41.79 o 
   6   7   6       23.58       21.32      5.05 o 
   7   7   6        0.32       -6.83      6.21 o 
   8   7   6     1081.98     1051.82     46.37 o 
   9   7   6        2.02       17.12      6.53 o 
  10   7   6      982.05     1053.83     36.92 o 
  11   7   6       21.76       26.28      8.69 o 
   0   8   6        0.53       13.52      7.28 o 
   1   8   6      975.70     1047.85     33.00 o 
   2   8   6      184.65      207.05     17.15 o 
   3   8   6     2960.61     3040.18     64.18 o 
   4   8   6      405.02      400.22     18.03 o 
   5   8   6      332.82      350.27     19.95 o 
   6   8   6       51.61       73.48     11.29 o 
   7   8   6      448.73      444.49     21.48 o 
   8   8   6       43.83       45.43     11.38 o 
   9   8   6       13.14       24.93     11.64 o 
  10   8   6      625.84      685.53     31.47 o 
   1   9   6      326.26      281.09     16.44 o 
   2   9   6     2307.01     2305.39     42.90 o 
   3   9   6     1383.05     1611.05     33.24 o 
   4   9   6      616.28      631.29     23.70 o 
   5   9   6      198.70      175.59     17.97 o 
   6   9   6     1927.08     2043.40     50.16 o 
   7   9   6     1987.91     1972.60     54.06 o 
   8   9   6      734.25      788.64     41.05 o 
   9   9   6      374.94      365.11     30.01 o 
  10   9   6      208.32      182.84     20.24 o 
   0  10   6     3130.11     3363.21     91.66 o 
   1  10   6       60.28       48.24      7.42 o 
   2  10   6     1460.55     1505.57     38.19 o 
   3  10   6     2126.37     2172.34     51.02 o 
   4  10   6       85.54       80.91     13.30 o 
   5  10   6      234.00      227.12     20.74 o 
   6  10   6      139.26      143.03     17.97 o 
   7  10   6      744.11      732.63     32.46 o 
   8  10   6      236.63      267.24     24.87 o 
   9  10   6      396.57      298.95     32.66 o 
   1  11   6     3252.05     3521.22     64.11 o 
   2  11   6      132.66      109.18     13.03 o 
   3  11   6      461.65      504.53     26.94 o 
   4  11   6       13.58        8.77      5.72 o 
   5  11   6     1145.75     1231.32     34.69 o 
   6  11   6       17.64        7.42     12.62 o 
   7  11   6       86.93       55.44     11.13 o 
   0  12   6       11.49       19.09      8.26 o 
   1  12   6       36.07       24.14      6.64 o 
   2  12   6      326.77      269.13     27.31 o 
   3  12   6     1147.28     1176.09     30.89 o 
   4  12   6       12.45        8.01      7.68 o 
   5  12   6       72.99       58.16     11.55 o 
   6  12   6      191.08      184.60     19.57 o 
   1  13   6       43.87       34.68      7.78 o 
   2  13   6       18.29       27.77      7.77 o 
   3  13   6      443.98      317.57     28.94 o 
   1   1   7       55.38      105.65      3.38 o 
   2   1   7     7145.66     6775.68     43.47 o 
   3   1   7    10205.65     9803.51     42.95 o 
   4   1   7     2255.95     2222.32     17.57 o 
   5   1   7     2262.82     2345.11     19.50 o 
   6   1   7       13.00       25.22      3.71 o 
   7   1   7      272.92      167.97      5.76 o 
   8   1   7      677.86      559.65     17.75 o 
   9   1   7        3.66        8.39      6.66 o 
  10   1   7      375.40      343.58     15.60 o 
  11   1   7      531.96      554.68     30.03 o 
  12   1   7      118.35       88.19     10.83 o 
  13   1   7      418.54      376.24     28.50 o 
   0   2   7     2976.37     3253.77     40.14 o 
   1   2   7      534.26      495.49      5.96 o 
   2   2   7     2471.39     2499.21     21.09 o 
   3   2   7     3725.49     3601.43     27.40 o 
   4   2   7      542.16      556.31      7.38 o 
   5   2   7     4806.44     4813.23     38.03 o 
   6   2   7        0.00        5.18      2.79 o 
   7   2   7        0.20        4.27      4.50 o 
   8   2   7      950.05      996.28     31.14 o 
   9   2   7      185.97      239.88     14.41 o 
  10   2   7        1.19       -1.87      8.53 o 
  11   2   7       18.05       22.27     15.32 o 
  12   2   7      164.05      159.46     16.96 o 
  13   2   7      115.88       58.17     11.00 o 
   1   3   7    13693.38    13134.60     76.85 o 
   2   3   7     2162.08     2087.42     19.43 o 
   3   3   7      289.25      425.52      6.57 o 
   4   3   7      671.68      681.01     16.31 o 
   5   3   7     2755.76     2915.04     36.84 o 
   6   3   7      696.49      701.66     19.84 o 
   7   3   7      327.24      325.68     17.69 o 
   8   3   7       10.10       12.50      7.19 o 
   9   3   7      799.41      883.73     39.17 o 
  10   3   7     1539.43     1565.40     36.51 o 
  11   3   7      794.32      880.45     55.17 o 
  12   3   7       36.48       37.90     12.34 o 
  13   3   7      489.05      417.19     33.66 o 
   0   4   7     2026.56     2194.59     61.74 o 
   1   4   7      233.63      271.85      4.99 o 
   2   4   7        6.27       10.18      3.18 o 
   3   4   7     1886.43     1942.32     44.56 o 
   4   4   7     1880.09     2068.26     36.57 o 
   5   4   7      215.55      321.97     13.06 o 
   6   4   7       80.16       93.81      8.07 o 
   7   4   7     2076.90     2353.05     50.69 o 
   8   4   7       70.64       64.17     10.23 o 
   9   4   7       38.33       35.91      6.19 o 
  10   4   7      123.78      125.65     13.85 o 
  11   4   7      740.00      846.30     29.82 o 
  12   4   7      153.06      157.13     19.34 o 
   1   5   7     1118.62     1048.55     17.79 o 
   2   5   7      547.25      535.56     16.64 o 
   3   5   7     9662.73     9665.89    126.14 o 
   4   5   7     1156.03     1279.35     26.71 o 
   5   5   7      549.36      740.20     19.48 o 
   6   5   7     3310.57     3465.65     61.92 o 
   7   5   7     1508.34     1599.55     39.59 o 
   8   5   7      134.36      142.90     11.29 o 
   9   5   7      109.30      117.71     17.94 o 
  10   5   7      248.28      239.12     14.56 o 
  11   5   7       60.36       52.61     12.66 o 
  12   5   7      565.33      451.06     31.27 o 
   0   6   7      150.74      222.13     26.87 o 
   1   6   7     1960.20     2086.78     31.51 o 
   2   6   7     2606.63     2560.99     31.87 o 
   3   6   7      108.02       88.06      6.59 o 
   4   6   7      306.95      338.15     14.56 o 
   5   6   7     1969.03     2078.89     38.32 o 
   6   6   7        0.02        8.18      5.48 o 
   7   6   7      689.97      726.00     23.81 o 
   8   6   7      214.79      229.94     19.23 o 
   9   6   7     1403.67     1425.43     39.65 o 
  10   6   7      113.85      117.19     15.32 o 
  11   6   7      191.89      224.72     25.95 o 
  12   6   7       29.45       29.37     10.60 o 
   1   7   7      837.44      925.07     26.21 o 
   2   7   7       71.25       44.02      6.67 o 
   3   7   7      244.95      372.44     19.08 o 
   4   7   7        0.40       -3.17      7.55 o 
   5   7   7     3801.37     3954.37     74.63 o 
   6   7   7        5.95       25.09      6.09 o 
   7   7   7      356.57      343.47     35.23 o 
   8   7   7       59.22       29.35     12.69 o 
   9   7   7      121.75      117.19     13.03 o 
  10   7   7      242.25      243.98     18.80 o 
  11   7   7        0.67        2.33     14.69 o 
   0   8   7      156.79      129.80     19.22 o 
   1   8   7       62.55       56.31      6.83 o 
   2   8   7      594.32      669.38     23.00 o 
   3   8   7      496.59      565.52     28.27 o 
   4   8   7     1860.20     2145.11     45.24 o 
   5   8   7      378.90      429.23     27.89 o 
   6   8   7     1693.55     1597.60     50.65 o 
   7   8   7      867.55      803.65     31.03 o 
   8   8   7      257.90      212.36     15.03 o 
   9   8   7      602.43      645.63     25.71 o 
  10   8   7      627.84      710.14     36.77 o 
   1   9   7        6.15       20.07      6.81 o 
   2   9   7      495.49      494.32     30.62 o 
   3   9   7      253.29      303.00     25.32 o 
   4   9   7     1526.90     1439.22     35.80 o 
   5   9   7      472.77      473.31     21.49 o 
   6   9   7      175.15      114.34     17.34 o 
   7   9   7       76.95       67.67     11.29 o 
   8   9   7        2.70        7.69      9.88 o 
   9   9   7      185.37      212.09     26.05 o 
   0  10   7      921.12      853.75     33.59 o 
   1  10   7      114.00      138.25     12.03 o 
   2  10   7     1181.51     1222.74     32.86 o 
   3  10   7      304.62      283.74     26.95 o 
   4  10   7       52.81       54.80      7.99 o 
   5  10   7      904.62      897.20     28.81 o 
   6  10   7        1.58        7.68      7.79 o 
   7  10   7      576.00      577.45     41.30 o 
   8  10   7      167.22      178.69     22.51 o 
   1  11   7      791.95      814.08     31.09 o 
   2  11   7       68.06       63.08     11.30 o 
   3  11   7      129.48      167.86     13.84 o 
   4  11   7      412.34      392.61     33.13 o 
   5  11   7       10.26        5.92      7.88 o 
   6  11   7        4.19       22.05      8.56 o 
   7  11   7      419.32      387.90     37.45 o 
   0  12   7       21.25       21.13      9.41 o 
   1  12   7       83.62       96.47     12.06 o 
   2  12   7        4.45       18.15      7.27 o 
   3  12   7       25.78       21.57      7.76 o 
   4  12   7      455.69      459.78     31.14 o 
   5  12   7      122.48      120.07     13.44 o 
   1  13   7       32.25       51.05     11.46 o 
   2  13   7       89.31       70.63     12.85 o 
   3  13   7     1341.51     1473.40     33.55 o 
   0   0   8    20722.24    20824.89    220.74 o 
   1   0   8    38156.94    36670.36    425.66 o 
   2   0   8    25932.32    25654.68    145.01 o 
   3   0   8     7369.29     6445.30     38.37 o 
   4   0   8     3617.66     3746.61     34.25 o 
   5   0   8     9238.72     8413.12     95.49 o 
   6   0   8      581.96      507.94     25.91 o 
   7   0   8    10193.81    10837.87    172.52 o 
   8   0   8     1480.10     1555.95     40.53 o 
   9   0   8     2436.48     2418.71     60.09 o 
  10   0   8       21.19       12.94      5.44 o 
  11   0   8      810.00      976.00     47.58 o 
  12   0   8       72.63       43.64     22.26 o 
  13   0   8       95.56       47.23     17.02 o 
   1   1   8    21474.70    20812.66     81.36 o 
   2   1   8    25425.61    24642.11    171.35 o 
   3   1   8     6791.51     6842.53     41.04 o 
   4   1   8     8513.44     8250.01     65.67 o 
   5   1   8      603.24      677.40     14.34 o 
   6   1   8     1109.08      982.39     14.47 o 
   7   1   8      266.08      297.81     10.36 o 
   8   1   8        1.41       14.45      2.95 o 
   9   1   8      560.76      477.08     14.25 o 
  10   1   8      546.05      527.58     18.90 o 
  11   1   8     1342.05     1468.66     31.33 o 
  12   1   8        0.09        1.78     13.92 o 
  13   1   8        2.61       13.31      8.76 o 
   0   2   8     1003.48     1078.27     15.05 o 
   1   2   8      692.61      763.16      7.31 o 
   2   2   8      199.61      190.14      3.21 o 
   3   2   8      492.80      472.43     10.09 o 
   4   2   8      294.27      367.11      5.79 o 
   5   2   8      632.61      721.64     16.76 o 
   6   2   8     4298.98     4443.55     53.21 o 
   7   2   8      570.10      589.49     18.30 o 
   8   2   8     3651.98     3907.42     65.26 o 
   9   2   8     2650.64     2789.46     55.53 o 
  10   2   8      272.14      270.05     17.35 o 
  11   2   8     4316.66     4589.07    117.43 o 
  12   2   8      115.31      108.90     18.59 o 
  13   2   8      772.89      977.73     57.38 o 
   1   3   8     9714.00     9410.44     47.81 o 
   2   3   8      696.22      742.11     10.72 o 
   3   3   8       72.48       89.32      5.19 o 
   4   3   8    11499.71    11069.20    105.78 o 
   5   3   8       47.50       57.85      6.36 o 
   6   3   8     4644.00     4899.98     59.63 o 
   7   3   8     5852.29     6193.17    101.21 o 
   8   3   8      113.84      110.63      8.18 o 
   9   3   8      748.97      793.94     32.21 o 
  10   3   8      316.83      307.14     15.81 o 
  11   3   8      701.97      803.18     40.75 o 
  12   3   8      282.07      235.74     18.67 o 
  13   3   8      275.48      208.55     20.13 o 
   0   4   8      711.58      586.78     24.50 o 
   1   4   8     8174.00     7771.01     64.84 o 
   2   4   8      669.87      583.68      9.95 o 
   3   4   8     3989.17     3602.96     35.79 o 
   4   4   8     6412.04     6996.98     94.20 o 
   5   4   8    18908.63    18167.57    316.76 o 
   6   4   8       13.89       28.00      5.72 o 
   7   4   8     1987.72     2106.40     43.56 o 
   8   4   8     1568.90     1551.30     30.94 o 
   9   4   8      482.55      513.64     27.26 o 
  10   4   8       18.03        4.33      9.57 o 
  11   4   8       24.04       29.41      9.55 o 
  12   4   8       22.71       19.53     10.89 o 
   1   5   8     4591.11     4310.04     39.31 o 
   2   5   8       87.39      163.26     12.08 o 
   3   5   8     4587.55     4678.67     49.73 o 
   4   5   8    13402.38    13769.55    170.62 o 
   5   5   8       33.91       51.01      5.04 o 
   6   5   8       23.39       32.79      6.45 o 
   7   5   8     1058.32      958.85     29.39 o 
   8   5   8     1609.50     1657.33     34.31 o 
   9   5   8        0.35       10.59     11.11 o 
  10   5   8        5.09        1.80      9.28 o 
  11   5   8     1003.04      978.07     39.75 o 
  12   5   8       45.71       45.21     16.66 o 
   0   6   8     2742.74     2625.44     55.58 o 
   1   6   8      304.16      247.10     10.78 o 
   2   6   8       28.50       22.65      4.75 o 
   3   6   8      542.10      533.74     12.17 o 
   4   6   8      333.23      329.33     15.53 o 
   5   6   8     1213.62     1284.20     29.28 o 
   6   6   8      103.71       91.57      9.16 o 
   7   6   8       13.91       17.28      5.98 o 
   8   6   8     1668.10     1689.77     41.07 o 
   9   6   8      362.40      336.68     15.64 o 
  10   6   8       91.82       81.12     11.93 o 
  11   6   8      877.29      862.64     32.02 o 
   1   7   8        6.48       21.22     11.11 o 
   2   7   8     3043.54     3289.70     62.98 o 
   3   7   8      106.50       47.37      7.34 o 
   4   7   8      295.97      300.76     21.82 o 
   5   7   8       32.50       51.07      7.32 o 
   6   7   8      287.35      264.04     18.84 o 
   7   7   8     4012.02     4289.83     91.68 o 
   8   7   8       37.74       33.01      9.23 o 
   9   7   8       38.10       43.01     12.13 o 
  10   7   8      350.72      359.37     15.00 o 
  11   7   8      314.36      283.71     37.06 o 
   0   8   8     1272.96     1307.99     44.62 o 
   1   8   8      156.32      225.46     21.65 o 
   2   8   8      321.61      309.92     21.13 o 
   3   8   8     1978.63     1934.25     42.07 o 
   4   8   8      153.82      139.86     16.90 o 
   5   8   8       26.32       25.93      6.46 o 
   6   8   8      183.18      164.64     12.88 o 
   7   8   8      130.70       98.71     13.25 o 
   8   8   8      632.80      582.29     31.69 o 
   9   8   8      120.53      101.66     14.04 o 
  10   8   8      329.26      382.19     21.52 o 
   1   9   8     3021.06     3210.63     59.31 o 
   2   9   8     1488.42     1577.14     35.75 o 
   3   9   8     2220.53     2243.02     49.75 o 
   4   9   8       38.65       46.88      9.03 o 
   5   9   8      338.21      362.45     19.96 o 
   6   9   8      493.81      421.58     21.01 o 
   7   9   8      109.50      112.14     15.88 o 
   8   9   8       52.66       30.19     11.29 o 
   9   9   8       18.81       24.42     14.30 o 
   0  10   8       42.87       35.30     11.27 o 
   1  10   8      110.67      105.47     11.93 o 
   2  10   8      298.49      316.77     25.39 o 
   3  10   8     1739.83     1832.53     45.06 o 
   4  10   8      106.15       98.76     15.50 o 
   5  10   8      496.91      498.39     22.38 o 
   6  10   8        4.03       22.20      8.45 o 
   7  10   8      657.42      694.89     39.64 o 
   8  10   8       45.53       50.48     12.16 o 
   1  11   8      337.66      322.57     20.75 o 
   2  11   8      273.75      287.21     20.22 o 
   3  11   8        0.12        7.22      5.45 o 
   4  11   8       26.32       27.92      6.18 o 
   5  11   8      172.98      163.33     22.74 o 
   6  11   8       21.29       30.77      8.86 o 
   7  11   8     1154.86     1290.00     32.83 o 
   0  12   8      224.73      256.74     27.26 o 
   1  12   8       34.19       27.30      7.79 o 
   2  12   8       30.71       27.19      8.07 o 
   3  12   8       59.19       68.12     10.74 o 
   4  12   8        3.03       17.83      8.15 o 
   5  12   8        2.96        5.70      5.80 o 
   1  13   8      703.51      765.40     26.74 o 
   2  13   8       12.47       16.73      5.99 o 
   1   1   9      794.17      680.26      8.88 o 
   2   1   9     1878.72     2053.91     17.04 o 
   3   1   9    27165.58    26596.95    125.21 o 
   4   1   9     2286.17     2236.89     24.49 o 
   5   1   9     2106.58     1777.73     21.79 o 
   6   1   9     3171.34     3342.86     34.52 o 
   7   1   9      414.42      491.34     14.45 o 
   8   1   9     1489.65     1383.39     25.84 o 
   9   1   9      477.61      486.31     22.24 o 
  10   1   9      729.56      710.33     17.72 o 
  11   1   9      132.40       91.30     11.87 o 
  12   1   9     1362.44     1486.78     52.19 o 
  13   1   9      176.73      161.89     22.21 o 
   0   2   9     7117.08     6456.92     69.37 o 
   1   2   9      103.75       98.64      4.01 o 
   2   2   9     3954.94     3651.47     27.38 o 
   3   2   9     1857.71     1699.23     21.66 o 
   4   2   9      619.05      561.35      8.43 o 
   5   2   9      149.73      232.43      6.47 o 
   6   2   9     2103.05     2218.09     30.91 o 
   7   2   9     2652.55     2599.53     36.86 o 
   8   2   9      346.14      416.92     17.14 o 
   9   2   9      396.47      424.78     20.30 o 
  10   2   9      732.48      683.80     15.94 o 
  11   2   9       67.52       93.64     13.69 o 
  12   2   9       50.92       38.67      8.73 o 
  13   2   9       63.68       49.02     12.02 o 
   1   3   9    15680.58    14941.02     91.65 o 
   2   3   9      343.50      300.35      5.97 o 
   3   3   9      356.45      390.66      7.02 o 
   4   3   9     2299.26     2230.89     34.41 o 
   5   3   9     6534.59     6523.72     65.38 o 
   6   3   9       39.40       44.85      5.50 o 
   7   3   9     1343.81     1460.75     27.86 o 
   8   3   9     3081.43     3082.66     48.75 o 
   9   3   9       47.58       40.39      5.89 o 
  10   3   9     1233.51     1389.02     39.15 o 
  11   3   9      454.85      486.80     37.10 o 
  12   3   9       51.77       63.25     11.53 o 
   0   4   9     9389.31     9290.29    254.06 o 
   1   4   9       22.75       12.57      3.19 o 
   2   4   9      406.41      467.72      9.58 o 
   3   4   9       68.95       54.34      7.72 o 
   4   4   9    15041.97    15919.37    180.10 o 
   5   4   9     8120.43     8749.39    177.69 o 
   6   4   9        0.46       10.78      5.04 o 
   7   4   9       41.94       34.99      6.36 o 
   8   4   9      709.30      778.38     25.36 o 
   9   4   9      410.22      392.71      8.81 o 
  10   4   9      191.90      191.17     11.35 o 
  11   4   9       35.33       36.43      8.38 o 
  12   4   9       23.15       42.80      9.33 o 
   1   5   9       52.51      109.36      8.46 o 
   2   5   9     1050.54     1128.42     18.91 o 
   3   5   9     5158.15     5552.00     53.83 o 
   4   5   9        0.34       15.56      7.56 o 
   5   5   9     1943.75     2017.30     56.19 o 
   6   5   9      787.75      747.26     26.22 o 
   7   5   9      335.23      325.71     14.59 o 
   8   5   9       24.40       28.02      4.85 o 
   9   5   9      667.44      775.77     32.47 o 
  10   5   9      434.10      457.20     22.54 o 
  11   5   9        0.93       -4.65     13.70 o 
  12   5   9        1.23       17.40     11.26 o 
   0   6   9     6280.65     7191.69    144.39 o 
   1   6   9       87.73      116.63     12.46 o 
   2   6   9     3162.48     3117.91     40.43 o 
   3   6   9      599.80      579.85     12.41 o 
   4   6   9       32.38       21.03      4.45 o 
   5   6   9      545.60      522.95     23.83 o 
   6   6   9     3773.21     3875.23     66.09 o 
   7   6   9     2587.35     2738.64     52.29 o 
   8   6   9       62.96       37.91      9.16 o 
   9   6   9      342.71      328.30     10.27 o 
  10   6   9       63.96       57.82      9.84 o 
  11   6   9      437.01      415.35     34.63 o 
   1   7   9     1431.98     1403.38     35.43 o 
   2   7   9       44.89       32.41      5.54 o 
   3   7   9     1248.44     1247.19     29.35 o 
   4   7   9       47.03       61.90      8.68 o 
   5   7   9      470.06      386.68     14.12 o 
   6   7   9      309.64      319.20     19.59 o 
   7   7   9      593.70      536.06     24.63 o 
   8   7   9       26.97       18.19      7.98 o 
   9   7   9      234.41      194.48     17.82 o 
  10   7   9       33.77       26.29     13.30 o 
  11   7   9        0.04      -15.82     10.54 o 
   0   8   9     2295.88     2396.56     74.36 o 
   1   8   9        9.63       21.49     12.30 o 
   2   8   9      405.50      415.52     19.50 o 
   3   8   9      553.30      448.13     17.95 o 
   4   8   9      634.20      689.26     28.16 o 
   5   8   9     4223.51     4367.97     79.43 o 
   6   8   9       21.92       19.54      5.74 o 
   7   8   9       47.81       55.79     10.11 o 
   8   8   9      475.87      521.97     32.82 o 
   9   8   9      298.75      303.66     26.63 o 
  10   8   9      170.31      152.60     21.81 o 
   1   9   9      142.89      165.87     14.75 o 
   2   9   9       68.86       62.02      8.34 o 
   3   9   9       98.99       83.19     10.58 o 
   4   9   9      334.56      355.29     24.66 o 
   5   9   9      289.19      252.10     18.89 o 
   6   9   9      617.22      690.95     41.76 o 
   7   9   9      502.22      463.21     28.35 o 
   8   9   9      261.72      284.47     27.56 o 
   9   9   9       10.07       17.29      8.15 o 
   0  10   9        4.17       45.34     14.67 o 
   1  10   9      122.01       93.04     13.23 o 
   2  10   9     1079.21     1045.01     34.24 o 
   3  10   9      755.98      696.69     23.98 o 
   4  10   9      312.02      295.52     15.15 o 
   5  10   9      235.80      203.34     15.75 o 
   6  10   9      117.79       88.12     18.97 o 
   7  10   9      452.36      389.95     21.83 o 
   8  10   9       52.66       41.26      9.12 o 
   1  11   9       52.46       33.66     12.85 o 
   2  11   9       15.16       17.15      8.20 o 
   3  11   9      242.27      241.38     18.60 o 
   4  11   9      457.84      464.99     22.75 o 
   5  11   9       79.43       92.21     12.17 o 
   6  11   9      138.07       88.97     15.78 o 
   7  11   9      163.39      126.27     17.13 o 
   0  12   9      327.89      277.00     99.52 o 
   1  12   9      128.34      118.14     13.92 o 
   2  12   9       71.57       59.19     10.55 o 
   3  12   9      108.64       75.42     10.66 o 
   4  12   9       38.80       29.90      9.44 o 
   5  12   9      464.02      347.71     34.20 o 
   1  13   9      441.83      406.88     37.79 o 
   2  13   9       42.16       25.18      7.40 o 
   0   0  10    14260.87    14286.93    143.08 o 
   1   0  10     1525.54     1484.89     14.89 o 
   2   0  10    11404.95    10622.81     61.45 o 
   3   0  10     1245.69     1167.99     12.30 o 
   4   0  10     1771.71     1488.70     22.08 o 
   5   0  10     5408.96     5335.89     53.83 o 
   6   0  10     4500.28     4693.22     74.66 o 
   7   0  10      554.43      573.94     24.86 o 
   8   0  10      319.81      311.95     22.57 o 
   9   0  10     1184.14     1305.17     48.88 o 
  10   0  10     3046.46     3059.48     72.45 o 
  11   0  10     1277.89     1476.22     40.74 o 
  12   0  10     1202.67     1247.19     51.58 o 
  13   0  10       81.28       66.47     16.99 o 
   1   1  10    10661.76    10208.71     70.03 o 
   2   1  10      162.92      216.73      6.16 o 
   3   1  10      318.23      280.63      5.30 o 
   4   1  10       42.24       34.87      3.56 o 
   5   1  10      717.13      521.93     11.09 o 
   6   1  10      347.29      403.42      7.78 o 
   7   1  10     1367.81     1395.85     28.44 o 
   8   1  10      142.25      178.23     12.06 o 
   9   1  10     1596.88     1726.70     34.13 o 
  10   1  10      256.08      208.75     14.81 o 
  11   1  10      229.58      215.40     12.04 o 
  12   1  10       39.93       31.56      8.39 o 
  13   1  10       51.44       29.50     11.74 o 
   0   2  10    26964.49    25268.97    151.81 o 
   1   2  10     1191.74     1097.29      9.60 o 
   2   2  10      710.97      507.86      5.78 o 
   3   2  10     4254.18     4318.21     43.74 o 
   4   2  10     7988.10     7731.40     76.89 o 
   5   2  10     6485.21     6642.57     54.41 o 
   6   2  10     1814.33     1932.74     26.68 o 
   7   2  10     1280.71     1332.74     26.24 o 
   8   2  10      191.29      169.17     12.46 o 
   9   2  10       70.46       70.20      7.62 o 
  10   2  10      369.45      334.58     16.98 o 
  11   2  10      382.67      410.94     21.98 o 
  12   2  10        4.21       15.98     10.37 o 
  13   2  10        6.93        4.13     13.72 o 
   1   3  10     6952.39     6578.30     71.83 o 
   2   3  10      130.61      138.13      4.15 o 
   3   3  10        3.02        7.47      2.02 o 
   4   3  10     3333.39     3016.76     29.29 o 
   5   3  10      182.53      158.36      9.92 o 
   6   3  10      147.95      228.47     11.77 o 
   7   3  10        0.67        6.19      2.36 o 
   8   3  10     2054.22     2241.84     35.44 o 
   9   3  10      479.67      490.59     19.28 o 
  10   3  10      940.40      990.43     32.54 o 
  11   3  10       31.87       27.75      7.17 o 
  12   3  10      348.42      306.40     20.20 o 
   0   4  10      556.95      409.15     13.53 o 
   1   4  10     8076.43     7777.85     81.60 o 
   2   4  10     4058.58     4293.23     46.43 o 
   3   4  10     1768.43     2343.98     36.87 o 
   4   4  10     1223.22     1105.79     29.58 o 
   5   4  10     5880.84     6000.90     77.57 o 
   6   4  10       10.96       16.71      4.43 o 
   7   4  10      783.14      871.55     29.08 o 
   8   4  10      550.59      520.04     19.34 o 
   9   4  10      130.32      125.35     13.38 o 
  10   4  10        0.36        7.96      6.54 o 
  11   4  10      304.90      301.76     16.97 o 
  12   4  10        3.95       -4.79     11.91 o 
   1   5  10      436.69      481.85     16.22 o 
   2   5  10       38.15       49.75      7.10 o 
   3   5  10     1359.90     1298.99     27.49 o 
   4   5  10      423.17      457.32     19.86 o 
   5   5  10     1156.57     1229.99     27.48 o 
   6   5  10     4127.90     4444.54     88.64 o 
   7   5  10      330.79      327.82     20.32 o 
   8   5  10      541.01      531.37     28.99 o 
   9   5  10     2630.60     2515.30     62.64 o 
  10   5  10      684.46      730.19     28.37 o 
  11   5  10       52.52       63.37     12.23 o 
  12   5  10     1118.15     1167.82     40.59 o 
   0   6  10       46.58       39.17      9.50 o 
   1   6  10     2514.36     2948.58     36.09 o 
   2   6  10      631.75      631.05     26.99 o 
   3   6  10       50.16       29.44      3.56 o 
   4   6  10      536.24      508.93     18.52 o 
   5   6  10     2045.27     2178.47     42.41 o 
   6   6  10      399.05      356.01     12.24 o 
   7   6  10       59.55       41.24      7.11 o 
   8   6  10      170.57      177.57     23.97 o 
   9   6  10       21.62       45.95      9.40 o 
  10   6  10       17.77       11.72      7.61 o 
  11   6  10      432.90      412.84     35.51 o 
   1   7  10     5216.06     5255.13     99.53 o 
   2   7  10      440.93      437.84     15.87 o 
   3   7  10       11.73       24.27      4.27 o 
   4   7  10     4568.84     4565.51     90.31 o 
   5   7  10       87.06       88.33     10.89 o 
   6   7  10      959.04      992.46     39.67 o 
   7   7  10       25.14       29.47     15.32 o 
   8   7  10      805.31      867.93     34.37 o 
   9   7  10      354.50      313.52     23.84 o 
  10   7  10      680.52      673.17     22.33 o 
  11   7  10      193.53      147.71     22.02 o 
   0   8  10       98.51      106.90     20.39 o 
   1   8  10        0.15        6.91      8.02 o 
   2   8  10      512.16      533.01     22.92 o 
   3   8  10     3880.82     4021.22     72.36 o 
   4   8  10     3164.98     3265.33     65.82 o 
   5   8  10     1431.75     1329.58     31.37 o 
   6   8  10     1312.25     1338.75     39.27 o 
   7   8  10      144.92      108.93     16.70 o 
   8   8  10        1.91       20.55      7.56 o 
   9   8  10      422.55      423.87     37.23 o 
  10   8  10       29.26       26.06      9.23 o 
   1   9  10      554.56      567.86     25.82 o 
   2   9  10      111.20       89.77      9.90 o 
   3   9  10      207.24      191.12     16.08 o 
   4   9  10     1044.63      991.76     29.28 o 
   5   9  10       99.81       81.09      9.48 o 
   6   9  10       31.44       32.19      9.73 o 
   7   9  10      247.24      263.01     24.15 o 
   8   9  10      836.86      943.97     30.14 o 
   9   9  10      301.16      347.17     35.14 o 
   0  10  10       70.45       57.29     17.33 o 
   1  10  10      113.66       95.38     13.57 o 
   2  10  10     1717.13     1704.72     46.25 o 
   3  10  10      174.11      179.16     19.73 o 
   4  10  10      405.79      361.87     15.45 o 
   5  10  10      136.22      127.01     15.59 o 
   6  10  10     1371.29     1356.94     51.91 o 
   7  10  10       26.57       36.03     10.43 o 
   8  10  10        0.45        5.54     11.72 o 
   1  11  10      202.96      215.90     18.57 o 
   2  11  10     1208.31     1210.00     36.61 o 
   3  11  10      584.64      608.86     27.10 o 
   4  11  10        0.84        0.06      6.28 o 
   5  11  10      469.97      441.31     30.96 o 
   6  11  10      176.82      118.94     15.90 o 
   7  11  10       11.58       12.74      7.15 o 
   0  12  10     2132.62     2240.88    103.30 o 
   1  12  10       47.95       27.37     11.42 o 
   2  12  10        5.30       21.49      8.04 o 
   3  12  10      246.75      235.48     21.06 o 
   4  12  10     1097.16     1112.69     51.19 o 
   5  12  10      306.93      316.71     28.02 o 
   1  13  10        2.64        9.25      8.24 o 
   2  13  10       36.59       28.35     10.10 o 
   1   1  11     5845.54     5449.78     32.11 o 
   2   1  11     2987.72     2754.86     20.53 o 
   3   1  11     5322.39     4986.38     38.15 o 
   4   1  11       28.61       26.07      2.32 o 
   5   1  11        2.15       18.44      2.67 o 
   6   1  11     1959.68     2244.21     34.05 o 
   7   1  11      328.99      372.37     15.63 o 
   8   1  11      177.26      180.89     12.82 o 
   9   1  11       23.81       23.27     10.87 o 
  10   1  11      152.43      137.25     13.00 o 
  11   1  11        0.87        9.10      8.31 o 
  12   1  11      702.08      608.80     47.38 o 
  13   1  11        0.06       26.02     10.86 o 
   0   2  11     7294.02     7253.51     65.48 o 
   1   2  11     2557.99     2604.08     20.94 o 
   2   2  11     4060.11     4071.33     28.61 o 
   3   2  11     3729.04     3517.15     28.92 o 
   4   2  11       45.47       50.30      5.36 o 
   5   2  11     1045.98     1108.51     23.79 o 
   6   2  11      188.14      175.76      6.51 o 
   7   2  11       14.82       28.79      3.40 o 
   8   2  11       76.87       58.03      7.92 o 
   9   2  11       31.56       33.13      7.07 o 
  10   2  11      515.18      520.15     27.29 o 
  11   2  11      144.30      122.60     14.27 o 
  12   2  11       12.08       19.70     13.37 o 
   1   3  11     4788.63     4593.35     40.12 o 
   2   3  11     1072.73     1267.84     16.27 o 
   3   3  11        0.81        5.57      4.03 o 
   4   3  11      313.73      297.12     67.05 o 
   5   3  11     1643.38     1641.76     31.69 o 
   6   3  11     1546.42     1497.80     29.09 o 
   7   3  11      802.78      742.16     23.04 o 
   8   3  11      388.63      444.17     14.82 o 
   9   3  11      145.41      135.78     14.26 o 
  10   3  11      869.28      917.75     31.37 o 
  11   3  11      124.99      101.35     12.56 o 
  12   3  11       84.83       73.66     12.55 o 
   0   4  11     6468.37     6109.78    102.10 o 
   1   4  11      424.50      511.29     10.46 o 
   2   4  11     6770.78     7128.95     77.12 o 
   3   4  11      754.72      949.47     17.92 o 
   4   4  11     4927.73     5081.57     60.66 o 
   5   4  11        1.21       24.03      8.02 o 
   6   4  11     1639.77     1802.96     39.19 o 
   7   4  11      121.10      109.06     11.94 o 
   8   4  11      370.92      415.57     16.39 o 
   9   4  11       16.95       13.85     12.69 o 
  10   4  11        6.93        8.10      6.70 o 
  11   4  11       55.77       55.35      9.41 o 
  12   4  11      158.76      128.51     15.03 o 
   1   5  11     1561.19     1462.99     24.61 o 
   2   5  11       67.26       53.55      7.56 o 
   3   5  11     2206.39     2316.83     30.35 o 
   4   5  11      269.41      325.38     14.90 o 
   5   5  11       55.93       66.03      9.54 o 
   6   5  11       10.53        9.02      7.12 o 
   7   5  11     1154.92     1127.97     33.50 o 
   8   5  11      978.07     1014.11     34.61 o 
   9   5  11       36.39       41.68      8.33 o 
  10   5  11      105.92      110.33     13.93 o 
  11   5  11      276.24      285.15     13.86 o 
  12   5  11      569.26      638.75     22.49 o 
   0   6  11       12.74       -1.43     13.58 o 
   1   6  11     7115.02     8012.84    100.03 o 
   2   6  11     4336.68     4826.98     65.88 o 
   3   6  11      290.78      256.26     13.76 o 
   4   6  11     4427.29     4256.47     75.02 o 
   5   6  11        1.35       16.85      5.25 o 
   6   6  11       81.97       89.89     12.80 o 
   7   6  11      367.21      438.90     25.55 o 
   8   6  11     7841.82     8116.31    332.05 o 
   9   6  11     1679.81     1728.06     40.04 o 
  10   6  11      385.76      310.47     22.44 o 
  11   6  11       40.50       38.47     11.28 o 
   1   7  11      795.94      803.17     41.45 o 
   2   7  11      764.95      745.36     19.34 o 
   3   7  11      130.99      141.08     14.72 o 
   4   7  11     1396.52     1437.99     43.06 o 
   5   7  11     1324.53     1398.85     39.83 o 
   6   7  11      276.08      283.10     21.23 o 
   7   7  11       37.95       50.22      9.82 o 
   8   7  11       24.04       23.82      9.46 o 
   9   7  11      755.54      824.51     38.54 o 
  10   7  11      131.04      106.03     20.33 o 
  11   7  11      123.45       83.05     16.40 o 
   0   8  11     5272.19     5812.66    177.07 o 
   1   8  11       74.01      109.42     10.74 o 
   2   8  11     3885.15     3804.19     74.11 o 
   3   8  11      594.95      575.62     23.31 o 
   4   8  11     1016.28     1011.23     34.48 o 
   5   8  11      144.27      153.94     15.56 o 
   6   8  11     2717.55     2692.50     69.08 o 
   7   8  11      714.22      793.57     43.53 o 
   8   8  11      445.83      407.59     21.39 o 
   9   8  11        9.19       23.16      6.76 o 
  10   8  11      325.93      232.91     25.05 o 
   1   9  11      415.73      478.99     26.27 o 
   2   9  11      691.26      748.13     33.79 o 
   3   9  11      773.79      785.66     22.85 o 
   4   9  11       61.83       48.39      8.92 o 
   5   9  11       10.55       17.68      5.62 o 
   6   9  11        8.65        9.52     11.78 o 
   7   9  11        7.81        1.90     10.64 o 
   8   9  11       23.90       12.19      6.99 o 
   9   9  11       72.98       72.92     15.48 o 
   0  10  11      290.50      309.64     36.88 o 
   1  10  11        0.00        9.72      8.07 o 
   2  10  11      754.39      819.84     28.26 o 
   3  10  11      110.13      132.20     15.67 o 
   4  10  11     1421.25     1406.25     31.21 o 
   5  10  11       83.27       62.25     12.60 o 
   6  10  11      616.78      709.39     30.42 o 
   7  10  11      327.50      338.40     24.74 o 
   8  10  11      227.64      193.59     22.74 o 
   1  11  11       39.56       37.43     14.15 o 
   2  11  11      713.96      723.09     27.75 o 
   3  11  11      498.48      511.38     30.70 o 
   4  11  11       23.25       22.45      9.56 o 
   5  11  11        0.18      -12.59      8.62 o 
   6  11  11       54.69       47.02     14.05 o 
   7  11  11       81.70       72.39     14.23 o 
   0  12  11     1107.96     1170.03     69.61 o 
   1  12  11      153.65      177.75     17.02 o 
   2  12  11      665.89      685.42     25.94 o 
   3  12  11        0.24       16.14      8.17 o 
   4  12  11      977.18     1086.31     40.29 o 
   5  12  11      456.01      459.35     40.45 o 
   1  13  11      315.07      412.21     60.78 o 
   0   0  12      885.89      950.66     17.46 o 
   1   0  12     1574.42     1592.20     16.28 o 
   2   0  12     7540.87     7633.55     60.97 o 
   3   0  12      814.31      737.34     11.24 o 
   4   0  12     3890.26     4093.80     57.08 o 
   5   0  12    10801.86    11272.05    115.82 o 
   6   0  12      197.93      185.43      7.71 o 
   7   0  12     1576.45     1866.00     51.06 o 
   8   0  12      735.70      666.78     30.55 o 
   9   0  12      652.77      597.07     37.85 o 
  10   0  12       50.77       51.20     11.52 o 
  11   0  12     6504.59     6919.01    276.29 o 
  12   0  12      106.28       86.92     17.80 o 
  13   0  12     2432.77     2958.36    147.85 o 
   1   1  12    12312.19    11324.57     53.12 o 
   2   1  12      900.64      781.69      8.51 o 
   3   1  12      748.69      790.64     12.05 o 
   4   1  12       98.94      102.59      3.19 o 
   5   1  12     1938.77     1823.29     24.37 o 
   6   1  12     2604.80     2769.22     28.27 o 
   7   1  12      675.16      729.00     19.04 o 
   8   1  12     2179.82     2332.90     38.20 o 
  10   1  12        0.91        2.32      9.55 o 
  11   1  12      387.35      323.54     24.97 o 
  12   1  12        1.76       30.57      9.38 o 
  13   1  12      644.89      518.26     46.26 o 
   0   2  12       20.48       24.01      2.06 o 
   1   2  12        5.25        4.38      1.67 o 
   2   2  12      245.34      248.02      3.90 o 
   3   2  12     6809.86     6521.44     51.66 o 
   4   2  12      560.63      678.49     15.09 o 
   5   2  12    14790.17    15207.46    166.21 o 
   6   2  12       65.07       88.19      4.80 o 
   7   2  12     2723.76     2501.98     36.20 o 
   8   2  12      948.37      982.19     23.57 o 
   9   2  12     2152.50     2251.61     41.30 o 
  10   2  12      129.22      141.72     13.76 o 
  11   2  12       53.47       44.23      8.77 o 
  12   2  12      423.36      405.35     32.86 o 
   1   3  12    13430.97    12603.49    100.65 o 
   2   3  12      161.09      220.11      5.25 o 
   3   3  12     2493.49     2380.50     32.10 o 
   4   3  12     3038.08     2912.15     38.35 o 
   5   3  12     1549.36     1850.58     32.25 o 
   6   3  12      569.83      661.02     19.41 o 
   7   3  12      184.12      242.38     14.36 o 
   8   3  12      109.10       99.27     10.36 o 
   9   3  12     3028.96     3176.03     69.59 o 
  10   3  12      611.04      587.21     25.31 o 
  11   3  12        1.61       11.16      7.24 o 
  12   3  12      107.91      112.26     14.95 o 
   0   4  12     1711.33     1660.74     36.82 o 
   1   4  12     1991.26     2061.53     35.69 o 
   2   4  12     1857.56     2033.30     34.76 o 
   3   4  12     1059.74      987.33     19.18 o 
   4   4  12      866.84     1003.72     19.37 o 
   5   4  12       64.95       59.89      6.82 o 
   6   4  12        0.03        8.04      5.10 o 
   7   4  12      477.54      459.96     13.36 o 
   8   4  12      169.21      151.12      9.49 o 
   9   4  12     1750.46     1890.74     48.55 o 
  10   4  12      137.09      120.97     13.86 o 
  11   4  12      771.60      823.86     45.65 o 
  12   4  12        0.91       -1.49     14.57 o 
   1   5  12     1132.63     1157.02     32.35 o 
   2   5  12     1538.97     1292.22     22.40 o 
   3   5  12        6.81        6.40      2.76 o 
   4   5  12      293.78      293.68     14.49 o 
   5   5  12     5781.61     5863.57     96.82 o 
   6   5  12      111.46       70.40      9.39 o 
   7   5  12        2.69        6.49      4.38 o 
   8   5  12       20.67       25.37      7.33 o 
   9   5  12     2155.09     2320.87     57.26 o 
  10   5  12        1.53       11.12      6.05 o 
  11   5  12       26.81       34.34     12.11 o 
  12   5  12       58.43       38.07     10.74 o 
   0   6  12      319.36      452.69     26.69 o 
   1   6  12     1162.25     1352.98     25.39 o 
   2   6  12      153.75      179.09      9.84 o 
   3   6  12     2243.63     2268.57     39.36 o 
   4   6  12      203.23      229.57     15.76 o 
   5   6  12     3615.97     3533.33     70.57 o 
   6   6  12       33.78       51.31      9.34 o 
   7   6  12     4562.99     5013.36     91.79 o 
   8   6  12      132.87      116.72     32.19 o 
   9   6  12      695.94      628.97     27.45 o 
  10   6  12       23.92       10.20      9.96 o 
  11   6  12       43.23       21.75      8.13 o 
   1   7  12     8771.42     8668.52    162.87 o 
   2   7  12       92.01       77.16      8.11 o 
   3   7  12     4285.50     4394.17     87.97 o 
   4   7  12      474.61      451.14     18.91 o 
   5   7  12       68.36       73.03      9.09 o 
   6   7  12       25.64       26.50      7.89 o 
   7   7  12      522.29      581.41     26.02 o 
   8   7  12       37.79       55.99     12.53 o 
   9   7  12      506.23      487.63     21.85 o 
  10   7  12      172.86      122.55     12.81 o 
   0   8  12     1512.01     1497.17     51.18 o 
   1   8  12      300.38      283.36     14.62 o 
   2   8  12      387.86      352.95     18.63 o 
   3   8  12      790.77      710.85     26.59 o 
   4   8  12      238.60      168.78     13.95 o 
   5   8  12     3106.09     3278.63     72.39 o 
   6   8  12       44.94       38.70     11.94 o 
   7   8  12      169.91      222.45     19.64 o 
   8   8  12        0.22        3.86      8.70 o 
   9   8  12      355.64      328.02     17.55 o 
  10   8  12       11.88       15.22      8.98 o 
   1   9  12       59.14       59.43      8.31 o 
   2   9  12     1209.26     1210.24     56.54 o 
   3   9  12      153.83      157.11     18.05 o 
   4   9  12       38.45       29.05      8.01 o 
   5   9  12     2066.19     2212.02     56.30 o 
   6   9  12       26.59       50.03      8.45 o 
   7   9  12      829.23      938.63     33.73 o 
   8   9  12       56.53       54.67      9.60 o 
   9   9  12      290.62      348.57     26.18 o 
   0  10  12      284.00      264.95     32.35 o 
   1  10  12        8.34       26.99      8.03 o 
   2  10  12     1915.19     1808.36     48.44 o 
   3  10  12      100.87      130.87     14.04 o 
   4  10  12      145.70      128.02     14.86 o 
   5  10  12      552.84      563.17     28.45 o 
   6  10  12      117.56       84.26     19.96 o 
   7  10  12        3.78        6.38     10.87 o 
   8  10  12        7.84       19.34      8.84 o 
   1  11  12     1849.63     1986.79     50.31 o 
   2  11  12       22.80       21.18      7.55 o 
   3  11  12     1172.01     1298.73     40.30 o 
   4  11  12       40.05        5.37     10.18 o 
   5  11  12        0.66        5.42      6.75 o 
   6  11  12      442.76      421.46     28.84 o 
   0  12  12      512.15      477.77     48.88 o 
   1  12  12       30.50       20.13     10.39 o 
   2  12  12        3.05       -0.79      8.21 o 
   3  12  12      256.29      270.72     27.09 o 
   4  12  12        7.13       11.53      7.04 o 
   5  12  12      314.27      312.74     28.83 o 
   1   1  13     7053.56     6981.46     59.49 o 
   2   1  13      881.91      998.10     10.58 o 
   3   1  13     9692.14     9593.21     69.67 o 
   4   1  13     4526.35     5053.33     44.84 o 
   5   1  13      751.03      915.11     19.00 o 
   6   1  13       67.13       91.95      6.41 o 
   7   1  13      305.17      279.96     12.00 o 
   8   1  13      379.72      384.48     14.74 o 
   9   1  13      139.25      151.60     13.57 o 
  10   1  13       33.10       30.88      8.10 o 
  11   1  13       29.71       35.80      9.98 o 
  12   1  13       34.90       40.21     10.90 o 
   0   2  13       57.15       66.69      6.77 o 
   1   2  13       33.86       25.33      2.42 o 
   2   2  13      529.48      578.74      9.44 o 
   3   2  13     3746.40     4031.52     30.95 o 
   4   2  13      604.87      618.76     14.57 o 
   5   2  13      706.23      588.81     14.18 o 
   6   2  13      951.68      936.91     18.31 o 
   7   2  13      890.48      899.90     23.78 o 
   8   2  13       96.13       49.63      5.30 o 
   9   2  13       29.59       20.52     12.76 o 
  10   2  13      344.03      355.96     21.13 o 
  11   2  13       46.17       56.27     10.49 o 
  12   2  13        1.43        2.82     11.65 o 
   1   3  13     3823.64     3926.86     34.62 o 
   2   3  13    14784.59    15205.63    117.48 o 
   3   3  13       31.53       28.18      3.37 o 
   4   3  13     1083.10     1098.91     20.24 o 
   5   3  13     6520.87     6651.90     94.75 o 
   6   3  13      109.16      115.97     10.08 o 
   7   3  13      738.53      733.50     23.11 o 
   8   3  13       45.02       60.13      7.75 o 
   9   3  13      245.04      256.58     22.03 o 
  10   3  13      580.02      576.67     27.35 o 
  11   3  13       95.05       80.54      9.50 o 
  12   3  13       22.85       31.12      8.99 o 
   0   4  13      876.56      914.11     24.86 o 
   1   4  13      106.86      205.14     10.83 o 
   2   4  13     1131.07     1093.13     17.28 o 
   3   4  13      272.94      247.15      8.48 o 
   4   4  13      561.91      580.55     13.45 o 
   5   4  13     5857.80     5885.66    102.76 o 
   6   4  13        3.01        2.17      6.01 o 
   7   4  13       17.89       11.85      9.98 o 
   8   4  13      990.39     1013.34     40.35 o 
   9   4  13     3288.84     3473.42     94.02 o 
  10   4  13        1.89      -11.50      7.66 o 
  11   4  13      143.85      108.85     19.30 o 
  12   4  13       29.85       11.58     12.39 o 
   1   5  13     2732.87     2955.52     33.27 o 
   2   5  13      228.08      206.12      7.73 o 
   3   5  13        7.06       17.37      6.24 o 
   4   5  13     1063.72      995.23     20.74 o 
   5   5  13     2183.25     2341.83     42.57 o 
   6   5  13      316.11      382.76     20.46 o 
   7   5  13      272.83      284.20     15.09 o 
   8   5  13      311.08      256.95     16.41 o 
   9   5  13      458.44      435.35     24.83 o 
  10   5  13        3.57       10.51     12.63 o 
  11   5  13       34.94        7.97     11.31 o 
   0   6  13       97.40       72.66      8.74 o 
   1   6  13      997.21      988.81     17.90 o 
   2   6  13     1669.82     1839.47     49.24 o 
   3   6  13     4968.32     5308.97     86.91 o 
   4   6  13      848.06      881.31     26.72 o 
   5   6  13      785.47      844.28     30.43 o 
   6   6  13      991.49     1099.15     34.42 o 
   7   6  13     5099.05     5333.27    105.26 o 
   8   6  13     3103.11     3187.37     72.12 o 
   9   6  13      493.66      477.96     28.95 o 
  10   6  13       58.81       54.36     12.47 o 
  11   6  13      546.82      647.14     19.35 o 
   1   7  13       23.08       35.43      8.78 o 
   2   7  13       40.77       56.72      6.76 o 
   3   7  13     1946.52     2049.65     50.56 o 
   4   7  13      288.89      237.50     10.33 o 
   5   7  13       87.90       73.82      9.35 o 
   6   7  13     1175.80     1006.19     30.63 o 
   7   7  13      335.43      407.42     19.27 o 
   8   7  13      260.55      230.05     18.83 o 
   9   7  13        3.21        8.24     22.68 o 
  10   7  13      100.71      100.66     16.84 o 
   0   8  13     2012.42     2081.87     59.53 o 
   1   8  13      704.34      725.31     28.83 o 
   2   8  13       91.98       91.29     11.37 o 
   3   8  13      157.84      171.84     14.11 o 
   4   8  13     1285.95     1349.97     42.83 o 
   5   8  13     2435.70     2478.17     63.88 o 
   6   8  13      228.24      191.68     20.53 o 
   7   8  13        0.68        6.12      7.93 o 
   8   8  13      219.27      230.85     19.88 o 
   9   8  13     2661.40     2790.27     83.97 o 
  10   8  13      150.34       94.84     14.04 o 
   1   9  13        0.91       20.96      8.77 o 
   2   9  13      701.58      656.28     56.39 o 
   3   9  13      128.54      115.07     14.03 o 
   4   9  13       75.80       75.09     10.88 o 
   5   9  13       59.31       77.24     12.96 o 
   6   9  13       47.04       27.36      9.29 o 
   7   9  13      109.15      115.23     15.97 o 
   8   9  13      355.30      344.57     22.53 o 
   9   9  13      101.65      105.26     13.70 o 
   0  10  13       54.03       84.33     20.16 o 
   1  10  13       72.81       66.36      9.32 o 
   2  10  13      275.58      255.59     22.47 o 
   3  10  13      847.28      873.27     47.09 o 
   4  10  13      390.14      333.45     23.89 o 
   5  10  13      150.12      139.52     17.45 o 
   6  10  13       74.32       78.08     14.83 o 
   7  10  13     1257.56     1305.29     49.43 o 
   8  10  13      123.43       82.51     13.82 o 
   1  11  13      154.22      131.81     15.69 o 
   2  11  13       15.81        7.98     12.87 o 
   3  11  13      315.80      314.40     31.29 o 
   4  11  13        0.05       16.60      6.65 o 
   5  11  13      109.28       86.65     15.41 o 
   6  11  13        2.57       13.82     11.65 o 
   0  12  13      148.63      160.72     26.19 o 
   1  12  13      358.50      336.99     23.99 o 
   2  12  13       50.74       35.75      9.00 o 
   3  12  13       46.59       36.20      9.77 o 
   4  12  13      236.60      164.77     20.96 o 
   0   0  14     5011.56     4719.99    109.16 o 
   1   0  14    11919.32    11857.88    127.99 o 
   2   0  14       25.77       35.88      3.28 o 
   3   0  14     3815.76     3709.59     36.21 o 
   4   0  14     2005.16     1989.75     33.36 o 
   5   0  14    14204.33    13493.67    157.70 o 
   6   0  14      322.26      346.06     12.71 o 
   7   0  14      505.25      515.50     27.16 o 
   8   0  14     5688.39     6176.32    131.23 o 
   9   0  14     4819.00     5379.35    162.09 o 
  10   0  14      497.08      472.08     33.48 o 
  11   0  14        3.18        3.40      5.35 o 
  12   0  14       26.62       39.74     17.34 o 
   1   1  14    10429.15     9710.84     64.98 o 
   2   1  14      696.15      649.19      7.86 o 
   3   1  14      272.03      172.00      5.15 o 
   4   1  14     3449.69     3638.03     26.32 o 
   5   1  14        2.51       11.98      1.76 o 
   6   1  14        5.06       15.71      5.92 o 
   7   1  14     1562.46     1666.13     28.90 o 
   8   1  14      926.63      898.88     22.65 o 
   9   1  14      102.00      104.23     12.58 o 
  10   1  14      122.83      118.92     11.78 o 
  11   1  14      353.55      320.32     19.46 o 
  12   1  14       12.72       18.76      7.78 o 
   0   2  14      942.41     1108.75     18.60 o 
   1   2  14     1191.91     1169.44     14.24 o 
   2   2  14     8838.09     9055.14     87.87 o 
   3   2  14      111.24      119.94      4.36 o 
   4   2  14       74.13       49.40      7.73 o 
   5   2  14     1596.54     1696.79     27.28 o 
   6   2  14      593.97      621.44     18.78 o 
   7   2  14      466.08      494.27     15.92 o 
   8   2  14      653.86      667.57     16.96 o 
   9   2  14      520.91      541.97     12.69 o 
  10   2  14        2.96        2.23     10.37 o 
  11   2  14     2615.16     2708.86     76.91 o 
  12   2  14        8.17       10.17      9.25 o 
   1   3  14     1671.48     1731.64     25.80 o 
   2   3  14      130.04      174.88      7.47 o 
   3   3  14       38.02       34.43      3.89 o 
   4   3  14     6209.55     6774.19    117.06 o 
   5   3  14      307.69      308.16     16.39 o 
   6   3  14       34.98       14.87      2.42 o 
   7   3  14     4830.23     4656.49     84.14 o 
   8   3  14      962.74     1016.32     30.62 o 
   9   3  14      477.51      507.73     19.16 o 
  10   3  14     1256.74     1402.75     36.85 o 
  11   3  14      660.55      684.70     24.28 o 
  12   3  14       78.71       73.97     13.46 o 
   0   4  14      128.36       85.21     13.27 o 
   1   4  14      953.17      934.07     18.87 o 
   2   4  14       75.45       80.70      7.74 o 
   3   4  14     1829.74     1674.68     26.84 o 
   4   4  14      599.70      646.36     13.59 o 
   5   4  14     4193.94     4537.67     70.47 o 
   6   4  14      273.51      289.61     16.92 o 
   7   4  14     3192.24     3052.05     56.49 o 
   8   4  14       14.10        7.99      5.04 o 
   9   4  14       28.26       25.21      6.82 o 
  10   4  14       74.24       56.81      9.58 o 
  11   4  14        1.45       12.49     10.12 o 
  12   4  14        6.80        6.63      9.64 o 
   1   5  14     6087.01     5729.16     81.48 o 
   2   5  14      371.01      297.41      9.21 o 
   3   5  14     3521.28     3448.92     42.31 o 
   4   5  14      104.12      123.22      9.61 o 
   5   5  14        0.15        4.41      8.26 o 
   6   5  14     7531.85     7886.02    150.65 o 
   7   5  14       10.23       20.78      8.14 o 
   8   5  14       16.04       14.18      5.42 o 
   9   5  14        2.41        2.34      6.45 o 
  10   5  14      251.16      272.40     22.91 o 
  11   5  14      847.25      831.56     36.39 o 
   0   6  14       65.20       54.05      9.81 o 
   1   6  14       62.19       97.13      8.60 o 
   2   6  14        4.60       11.65      3.10 o 
   3   6  14      154.70      156.24     13.45 o 
   4   6  14       78.19       99.44     10.45 o 
   5   6  14     1420.91     1444.40     37.33 o 
   6   6  14      144.94      159.66     15.74 o 
   7   6  14      827.45      778.69     31.12 o 
   8   6  14      325.17      314.74     16.63 o 
   9   6  14      168.38      190.13     24.73 o 
  10   6  14      397.12      359.36     26.65 o 
  11   6  14      425.62      366.01     19.39 o 
   1   7  14        9.34        8.72      4.55 o 
   2   7  14     1104.78     1064.42     33.85 o 
   3   7  14      288.75      279.38     19.19 o 
   4   7  14      690.67      742.09     24.84 o 
   5   7  14      636.02      695.04     29.28 o 
   6   7  14     1674.23     1747.87     36.78 o 
   7   7  14     1040.60     1062.97     40.64 o 
   8   7  14     1796.61     1931.13     51.76 o 
   9   7  14      447.83      453.30     27.40 o 
  10   7  14        0.24       18.90      5.59 o 
   0   8  14      412.82      421.49     65.17 o 
   1   8  14       32.84       18.25      7.79 o 
   2   8  14      103.74      117.31     15.87 o 
   3   8  14        6.09       13.09      6.52 o 
   4   8  14     1272.34     1268.04     45.16 o 
   5   8  14      950.74      919.47     28.70 o 
   6   8  14      155.13      114.85     17.25 o 
   7   8  14       37.79       47.18      8.76 o 
   8   8  14      131.08      134.56     19.80 o 
   9   8  14        8.79       14.38      8.05 o 
  10   8  14        2.79       -1.33     13.28 o 
   1   9  14     5189.59     5471.40    118.47 o 
   2   9  14      527.33      555.72     14.29 o 
   3   9  14       85.99       83.56     13.55 o 
   4   9  14      826.82      839.92     28.33 o 
   5   9  14      530.81      492.55     34.84 o 
   6   9  14      690.50      730.03     39.49 o 
   7   9  14       94.37       74.62     10.06 o 
   8   9  14       14.11        7.30      5.11 o 
   9   9  14        0.12       -3.90      7.27 o 
   0  10  14      157.70      192.47     34.67 o 
   1  10  14      223.10      263.00     19.26 o 
   2  10  14      891.34      924.41     33.66 o 
   3  10  14      479.81      471.39     21.81 o 
   4  10  14        1.87        9.47     10.05 o 
   5  10  14     1977.41     1986.43     57.41 o 
   6  10  14      430.33      423.82     20.39 o 
   7  10  14      389.46      486.31     38.54 o 
   1  11  14      150.56      150.73     15.55 o 
   2  11  14      437.52      443.82     22.98 o 
   3  11  14      483.41      471.57     31.69 o 
   4  11  14       67.62       47.84      9.48 o 
   5  11  14       62.10       50.55      9.47 o 
   6  11  14       30.93       32.89     12.66 o 
   0  12  14      297.06      265.19     30.91 o 
   1  12  14       86.93       63.41     12.08 o 
   2  12  14        2.27        9.57     11.44 o 
   3  12  14      146.57      161.87     17.66 o 
   4  12  14      542.26      628.60     64.24 o 
   1   1  15       27.20       25.00      4.62 o 
   2   1  15      786.37      798.31      9.67 o 
   3   1  15      329.07      274.94      6.85 o 
   4   1  15     2866.91     2802.20     33.27 o 
   5   1  15      237.91      241.18      5.52 o 
   6   1  15     2993.06     3079.34     39.88 o 
   7   1  15      147.61      133.39      9.33 o 
   8   1  15     1247.10     1209.69     37.04 o 
   9   1  15       52.86       52.85      6.87 o 
  10   1  15      545.18      563.35     23.47 o 
  11   1  15       10.11       17.67     10.24 o 
  12   1  15      617.94      591.29     43.47 o 
   0   2  15      140.24      108.66      9.62 o 
   1   2  15      192.51      177.58      6.11 o 
   2   2  15     2059.06     2235.16     23.55 o 
   3   2  15       92.21       90.04     12.06 o 
   4   2  15     6662.21     7040.30     62.09 o 
   5   2  15     1116.86     1202.67     18.05 o 
   6   2  15      443.40      489.66     15.37 o 
   7   2  15        2.77        5.52      7.38 o 
   8   2  15       97.62       80.19      8.54 o 
   9   2  15      323.95      376.66     12.14 o 
  10   2  15       41.52       50.69     11.46 o 
  11   2  15       40.79       59.12     10.42 o 
  12   2  15      238.75      233.70     22.75 o 
   1   3  15     1715.46     1913.22     27.63 o 
   2   3  15     1005.57     1172.06     16.71 o 
   3   3  15     2769.43     3075.90     26.18 o 
   4   3  15      254.49      223.29      7.03 o 
   5   3  15        0.27        5.16      3.53 o 
   6   3  15       74.91       49.14      4.76 o 
   7   3  15      194.19      212.86     11.85 o 
   8   3  15      707.81      656.73     24.41 o 
   9   3  15      105.76       88.73      9.90 o 
  10   3  15     1953.98     2017.34     45.59 o 
  11   3  15       66.24       66.34     11.47 o 
  12   3  15      173.35      166.80     19.40 o 
   0   4  15     6608.26     7063.38     99.35 o 
   1   4  15      856.24      922.65     17.23 o 
   2   4  15     2796.97     2799.72     40.61 o 
   3   4  15        1.12       14.57      2.86 o 
   4   4  15       68.66      101.04      6.23 o 
   5   4  15       39.47       36.99      8.05 o 
   6   4  15     3469.99     3591.80     63.24 o 
   7   4  15      941.04      917.29     43.65 o 
   8   4  15      679.84      633.05     14.91 o 
   9   4  15       71.43       65.76      9.90 o 
  10   4  15      193.41      170.07     18.38 o 
  11   4  15      330.10      341.30     28.57 o 
  12   4  15        7.52        9.89      8.98 o 
   1   5  15      227.66      247.23     10.58 o 
   2   5  15      265.50      291.10      9.58 o 
   3   5  15       57.39       46.81      4.89 o 
   4   5  15      372.49      370.89     17.78 o 
   5   5  15      105.30       91.37     10.20 o 
   6   5  15        4.83       10.21      5.37 o 
   7   5  15      100.65      104.53     12.39 o 
   8   5  15     1663.86     1692.56     39.28 o 
   9   5  15       84.04       38.54     12.06 o 
  10   5  15      167.18      155.14     15.27 o 
  11   5  15       29.65       28.45      7.76 o 
   0   6  15     2601.44     2533.44     69.17 o 
   1   6  15       59.23       57.91      6.15 o 
   2   6  15     4716.63     4792.08     78.54 o 
   3   6  15       50.71       40.13      5.80 o 
   4   6  15     1706.34     1723.22     31.70 o 
   5   6  15     2018.03     2222.53     39.01 o 
   6   6  15      953.59     1023.32     37.24 o 
   7   6  15     1098.19     1030.16     29.95 o 
   8   6  15      592.62      569.61     21.05 o 
   9   6  15      436.08      431.83     21.78 o 
  10   6  15       73.31       54.41     11.69 o 
  11   6  15       57.33       47.59     13.04 o 
   1   7  15       11.53        8.88      7.57 o 
   2   7  15      124.52      146.16     14.81 o 
   3   7  15      565.31      517.25     23.18 o 
   4   7  15      798.96      810.23     24.97 o 
   5   7  15      516.43      570.52     25.51 o 
   6   7  15     1042.91     1070.34     29.37 o 
   7   7  15      343.45      329.72     17.42 o 
   8   7  15      101.62       76.11     12.85 o 
   9   7  15        2.83        6.28      8.80 o 
  10   7  15       21.53       37.23     15.35 o 
   0   8  15     4628.66     5306.61    180.97 o 
   1   8  15     1071.76     1149.31     38.82 o 
   2   8  15        1.96       20.69      7.33 o 
   3   8  15      350.29      473.36     23.76 o 
   4   8  15     2030.33     2099.49     60.25 o 
   5   8  15       39.15       32.53      9.29 o 
   6   8  15     2287.82     2389.89     65.24 o 
   7   8  15       35.59       32.50      9.95 o 
   8   8  15      829.45      877.19     28.75 o 
   9   8  15        1.52       -2.31      6.42 o 
   1   9  15      245.25      278.79     29.19 o 
   2   9  15      149.71      156.86     15.35 o 
   3   9  15      261.14      268.93     22.84 o 
   4   9  15      691.73      716.78     37.90 o 
   5   9  15       21.46       22.79      7.78 o 
   6   9  15        5.53       15.45      9.46 o 
   7   9  15       12.24       22.19      6.36 o 
   8   9  15       78.30       59.02     16.70 o 
   0  10  15      884.22      996.12     43.90 o 
   1  10  15      376.84      345.26     13.37 o 
   2  10  15     4072.08     4257.70     95.76 o 
   3  10  15       19.37       31.05      8.49 o 
   4  10  15      369.13      244.99     39.50 o 
   5  10  15       32.32       22.28      9.76 o 
   6  10  15        7.25       34.70     11.18 o 
   7  10  15        4.72       21.06      7.76 o 
   1  11  15      139.82      146.83     15.46 o 
   2  11  15      847.88      841.49     35.88 o 
   3  11  15       96.70       73.45     15.31 o 
   4  11  15      103.19       85.89     13.20 o 
   5  11  15       72.66       66.64     13.25 o 
   6  11  15      347.79      318.94     29.48 o 
   0  12  15       63.22       40.60     15.44 o 
   1  12  15       47.61       50.41     11.27 o 
   2  12  15      394.95      383.69     31.93 o 
   3  12  15       48.72       38.28     11.37 o 
   4  12  15      303.06      264.56     33.54 o 
   0   0  16     9617.14     8800.15    231.60 o 
   1   0  16      364.23      378.07      7.47 o 
   2   0  16     5702.07     5280.23     53.44 o 
   3   0  16     5230.80     5257.72     52.48 o 
   4   0  16     6112.24     6245.93     68.10 o 
   5   0  16       44.66      123.84      4.93 o 
   6   0  16     1970.87     1989.13     53.17 o 
   7   0  16     9535.51     9475.26    245.50 o 
   8   0  16     1516.14     1439.61     40.17 o 
   9   0  16      489.96      472.68     14.28 o 
  10   0  16     1377.21     1379.78     37.82 o 
  11   0  16      114.56       92.44     15.60 o 
  12   0  16        0.79        0.31     12.49 o 
   1   1  16     2718.19     2454.44     26.96 o 
   2   1  16      296.94      368.67      8.28 o 
   3   1  16     2273.35     2157.54     25.80 o 
   4   1  16      139.34      204.21      6.88 o 
   5   1  16       18.93       12.54      4.98 o 
   6   1  16     1095.31     1133.54     20.53 o 
   7   1  16     3646.08     3893.47     59.35 o 
   8   1  16        7.07       13.46      6.87 o 
   9   1  16       10.02       13.38      4.05 o 
  10   1  16     1039.66     1116.50     31.38 o 
  11   1  16     2482.46     2757.81     71.47 o 
  12   1  16      100.88      102.25     14.27 o 
   0   2  16     8876.28     8195.56    123.61 o 
   1   2  16      395.54      505.42     12.35 o 
   2   2  16     1682.70     1423.96     18.13 o 
   3   2  16    15040.61    16596.24    149.74 o 
   4   2  16     3988.20     4092.28     42.62 o 
   5   2  16        1.96       13.69      3.02 o 
   6   2  16      288.56      256.69      9.78 o 
   7   2  16     1793.83     1854.22     30.38 o 
   8   2  16      809.51      862.54     26.48 o 
   9   2  16     1633.73     1734.67     34.88 o 
  10   2  16     1298.86     1270.00     29.80 o 
  11   2  16      879.62      908.29     34.40 o 
  12   2  16        1.47       19.01     18.36 o 
   1   3  16     3720.77     3972.43     34.52 o 
   2   3  16     1115.49      962.65     15.68 o 
   3   3  16     1785.23     1748.14     26.82 o 
   4   3  16      303.51      320.27      9.95 o 
   5   3  16      688.31      692.94     21.23 o 
   6   3  16      551.35      591.71     16.78 o 
   7   3  16     4206.50     4001.29     61.08 o 
   8   3  16      912.92      937.87     28.58 o 
   9   3  16       12.32        3.63      6.22 o 
  10   3  16      191.88      199.63     16.78 o 
  11   3  16     1026.89     1188.67     34.23 o 
  12   3  16      345.62      289.28     25.50 o 
   0   4  16     1826.88     1723.55     40.82 o 
   1   4  16     2816.71     3606.13     39.70 o 
   2   4  16     7545.80     7671.52     90.22 o 
   3   4  16    14356.79    14270.35    183.66 o 
   4   4  16      377.26      295.32     13.57 o 
   5   4  16     3173.56     3132.85     52.98 o 
   6   4  16     3219.59     3398.75     57.72 o 
   7   4  16     1860.20     1931.72     38.27 o 
   8   4  16     1348.44     1425.79     34.34 o 
   9   4  16       59.95       72.65     13.64 o 
  10   4  16      505.61      459.21     31.61 o 
  11   4  16      344.29      328.97     25.77 o 
   1   5  16     5942.60     5440.23     78.97 o 
   2   5  16      193.86      183.01      8.56 o 
   3   5  16     1909.94     1912.43     35.53 o 
   4   5  16     1422.86     1388.42     33.02 o 
   5   5  16       12.36       15.17      4.98 o 
   6   5  16      323.99      320.76     14.53 o 
   7   5  16     3957.64     4002.91     73.48 o 
   8   5  16       39.49       34.78      9.09 o 
   9   5  16      434.45      439.79     30.27 o 
  10   5  16     1117.90     1102.76     34.44 o 
  11   5  16      523.74      513.22     19.59 o 
   0   6  16     2786.46     2833.20     94.94 o 
   1   6  16       20.62       21.59      5.05 o 
   2   6  16      171.27      166.44     13.86 o 
   3   6  16     2619.91     2925.26     52.48 o 
   4   6  16      249.05      264.78     21.84 o 
   5   6  16       91.08       58.73      6.89 o 
   6   6  16        1.40        0.75     11.96 o 
   7   6  16        3.05       13.02     16.34 o 
   8   6  16     1361.46     1489.32     34.31 o 
   9   6  16       86.26       74.99     10.25 o 
  10   6  16       67.21       59.06     11.33 o 
  11   6  16      404.35      387.58     23.46 o 
   1   7  16     1159.76     1104.71     33.50 o 
   2   7  16      225.92      191.52     14.60 o 
   3   7  16     1299.46     1296.78     38.12 o 
   4   7  16      401.71      445.29     26.33 o 
   5   7  16      302.68      290.11     24.70 o 
   6   7  16       55.55       48.00     12.97 o 
   7   7  16       24.21       31.34      8.94 o 
   8   7  16      450.41      503.89     33.06 o 
   9   7  16      254.07      293.09     21.59 o 
  10   7  16       59.57       73.10     13.11 o 
   0   8  16      374.43      464.59     75.67 o 
   1   8  16      220.60      225.74     21.53 o 
   2   8  16      281.52      260.41     19.93 o 
   3   8  16     1739.18     1694.03     41.64 o 
   4   8  16      604.96      604.31     12.36 o 
   5   8  16      283.06      330.45     25.44 o 
   6   8  16      463.48      476.56     28.72 o 
   7   8  16      327.33      304.86     23.01 o 
   8   8  16       23.71       12.52      5.88 o 
   9   8  16       65.77       70.02     14.42 o 
   1   9  16     2640.61     2856.41     63.40 o 
   2   9  16      737.69      722.00     23.65 o 
   3   9  16       41.56       50.86      8.78 o 
   4   9  16      190.74      192.49     15.98 o 
   5   9  16      405.23      399.88     29.71 o 
   6   9  16      542.85      619.75     26.60 o 
   7   9  16       69.13       44.92     12.28 o 
   8   9  16     1024.27     1075.47     44.40 o 
   0  10  16      406.05      389.91     17.40 o 
   1  10  16        8.52       12.74      8.95 o 
   2  10  16       21.89       38.87     11.48 o 
   3  10  16      409.35      398.66     31.92 o 
   4  10  16     2047.01     2151.42     61.56 o 
   5  10  16      473.95      514.10     45.44 o 
   6  10  16      121.37       84.64     14.46 o 
   7  10  16      206.58      175.72     18.29 o 
   1  11  16      400.53      405.48     27.05 o 
   2  11  16       20.55       29.96      8.41 o 
   3  11  16      170.76      152.46     17.30 o 
   4  11  16      105.86       76.65     13.87 o 
   5  11  16        5.29        7.23     12.29 o 
   6  11  16      368.35      311.63     29.85 o 
   0  12  16      472.55      544.28     34.33 o 
   1  12  16        8.75        5.82     33.17 o 
   2  12  16      178.75      135.77     19.54 o 
   3  12  16      146.68      156.18     19.02 o 
   1   1  17    11562.50    11251.46    107.12 o 
   2   1  17      774.19      743.82     18.51 o 
   3   1  17     3316.80     3122.93     31.75 o 
   4   1  17       64.08       58.42      3.23 o 
   5   1  17     2410.41     2500.78     24.85 o 
   6   1  17       19.30       22.61      4.63 o 
   7   1  17      477.83      428.37      9.93 o 
   8   1  17      672.06      689.49     24.00 o 
   9   1  17      134.51      164.29     14.08 o 
  10   1  17      108.73      131.99     11.90 o 
  11   1  17       13.88       27.05      6.59 o 
  12   1  17      207.95      200.50     18.84 o 
   0   2  17      290.35      248.13     13.12 o 
   1   2  17     2168.17     2268.31     29.76 o 
   2   2  17     1111.12     1015.36     13.77 o 
   3   2  17      189.36      237.00     13.05 o 
   4   2  17     1889.12     2183.82     31.21 o 
   5   2  17      711.54      789.61     15.95 o 
   6   2  17      128.12      158.60      9.56 o 
   7   2  17       38.56       32.14      7.36 o 
   8   2  17      230.66      240.49     10.76 o 
   9   2  17      165.55      144.28     15.52 o 
  10   2  17      158.73      149.91     21.66 o 
  11   2  17        0.11       13.09      5.98 o 
  12   2  17        0.47       18.32     10.24 o 
   1   3  17     3344.64     3507.67     39.20 o 
   2   3  17      392.14      305.17      9.81 o 
   3   3  17     7451.66     7556.77     84.53 o 
   4   3  17      266.53      276.30      8.90 o 
   5   3  17       59.30       40.98      5.23 o 
   6   3  17      487.25      477.49     15.66 o 
   7   3  17     1544.64     1575.60     24.54 o 
   8   3  17        0.89        0.81      5.57 o 
   9   3  17       97.13       93.32     11.10 o 
  10   3  17      161.99      176.39     15.51 o 
  11   3  17      119.52      136.36     15.69 o 
  12   3  17       40.47       33.66     10.53 o 
   0   4  17      262.29      288.39     17.36 o 
   1   4  17     5542.25     5950.75     74.81 o 
   2   4  17      405.53      364.41     17.23 o 
   3   4  17        0.04        8.56      3.58 o 
   4   4  17      385.85      443.56     16.98 o 
   5   4  17      216.21      207.39     13.59 o 
   6   4  17       14.27       17.02      4.26 o 
   7   4  17      221.56      213.88     15.10 o 
   8   4  17        0.01       20.09      8.91 o 
   9   4  17       65.59       50.97     10.33 o 
  10   4  17       83.84       87.75     11.45 o 
  11   4  17      994.75      949.76     36.10 o 
   1   5  17     2349.68     2449.11     28.48 o 
   2   5  17       35.43       15.31      2.70 o 
   3   5  17      138.18       91.56      7.60 o 
   4   5  17       14.81       25.60      4.95 o 
   5   5  17      304.12      331.83      9.65 o 
   6   5  17      371.41      395.42     15.57 o 
   7   5  17     3534.68     3652.73     76.85 o 
   8   5  17      293.80      279.28     16.98 o 
   9   5  17      236.04      221.34     16.92 o 
  10   5  17       14.59       20.80      7.34 o 
  11   5  17      275.14      231.99     25.88 o 
   0   6  17      190.54      167.15     26.51 o 
   1   6  17      249.91      183.01     13.97 o 
   2   6  17       33.33       21.42      4.86 o 
   3   6  17       57.11       66.47      6.03 o 
   4   6  17        3.13        7.76      7.66 o 
   5   6  17      112.09      112.55     11.28 o 
   6   6  17      741.37      670.57     26.40 o 
   7   6  17     2097.51     2207.69     47.44 o 
   8   6  17     1775.95     1797.87     44.38 o 
   9   6  17      305.21      290.13     19.26 o 
  10   6  17      516.10      485.38     51.12 o 
   1   7  17        0.96        6.22      3.40 o 
   2   7  17        4.75        0.83      8.42 o 
   3   7  17      451.94      512.44     26.85 o 
   4   7  17      350.92      393.26     19.71 o 
   5   7  17      982.61      933.91     25.50 o 
   6   7  17      537.79      549.13     21.59 o 
   7   7  17      156.56      191.09     16.42 o 
   8   7  17      138.47      120.78     12.82 o 
   9   7  17       92.52      115.46     16.12 o 
  10   7  17      108.26      102.41     17.69 o 
   0   8  17       46.29       21.95      9.95 o 
   1   8  17      287.05      350.40     22.95 o 
   2   8  17      299.47      309.49     18.07 o 
   3   8  17      208.09      157.31     13.39 o 
   4   8  17      709.14      604.42     29.08 o 
   5   8  17      110.44      108.51     12.17 o 
   6   8  17      334.82      358.07     19.19 o 
   7   8  17       30.32       23.49      8.56 o 
   8   8  17      180.94      146.33     16.58 o 
   9   8  17     2660.87     2793.87     95.35 o 
   1   9  17       10.34       11.52      6.95 o 
   2   9  17       44.35       20.71      6.52 o 
   3   9  17       29.25       38.99      7.42 o 
   4   9  17       14.27       15.72      7.05 o 
   5   9  17        1.76        7.41      7.35 o 
   6   9  17      190.24      142.93     24.75 o 
   7   9  17      240.99      236.56     22.15 o 
   8   9  17      138.15      128.68     16.42 o 
   0  10  17      365.30      388.24     32.81 o 
   1  10  17      191.45      178.91     20.32 o 
   2  10  17      148.46      113.33     17.72 o 
   3  10  17      423.15      377.26     23.04 o 
   4  10  17      135.33      156.37     17.07 o 
   5  10  17      809.21      827.04     36.40 o 
   6  10  17      121.11      122.41     18.36 o 
   7  10  17      547.91      482.27     32.53 o 
   1  11  17      553.61      482.65     35.44 o 
   2  11  17       25.48       34.63     11.92 o 
   3  11  17      446.99      446.11     25.32 o 
   4  11  17        0.96      -12.81      9.95 o 
   5  11  17       16.81       26.68     10.26 o 
   0  12  17       34.25       33.42     20.41 o 
   1  12  17      422.04      378.49     44.77 o 
   2  12  17      323.70      306.35     27.90 o 
   3  12  17       59.10       60.43     11.66 o 
   0   0  18      499.73      378.88     14.88 o 
   1   0  18     1124.67     1229.70     19.90 o 
   2   0  18     1723.18     1494.73     23.89 o 
   3   0  18     3192.92     3436.19     36.18 o 
   4   0  18     1795.72     1913.79     35.26 o 
   5   0  18      514.28      564.07     17.30 o 
   6   0  18      764.52      858.50     27.64 o 
   7   0  18      946.22     1008.34     32.94 o 
   8   0  18      165.67      141.68     15.69 o 
   9   0  18     2488.23     2718.25     83.52 o 
  10   0  18      602.36      628.76     39.93 o 
  11   0  18     1236.27     1451.47     50.23 o 
  12   0  18        4.85       -3.16      9.09 o 
   1   1  18      764.58      676.55     18.16 o 
   2   1  18     7299.00     7899.78     61.78 o 
   3   1  18      580.85      556.95     14.01 o 
   4   1  18        0.85       14.95      2.54 o 
   5   1  18     3083.54     3031.36     38.18 o 
   6   1  18     2159.66     2276.61     32.35 o 
   7   1  18       30.76       38.54      4.47 o 
   8   1  18        1.88       15.27      5.39 o 
   9   1  18      661.58      700.43     23.03 o 
  10   1  18        0.02       12.14      6.89 o 
  11   1  18      373.86      321.32     15.50 o 
  12   1  18        6.78       13.23      8.27 o 
   0   2  18      499.14      598.04     20.04 o 
   1   2  18       47.55       88.96      6.36 o 
   2   2  18     1828.33     1981.35     27.56 o 
   3   2  18     5723.59     5931.75     58.22 o 
   4   2  18      216.81      182.03      6.63 o 
   5   2  18     2968.80     2864.83     41.06 o 
   6   2  18     2787.24     2924.07     48.85 o 
   7   2  18     3228.54     3491.93     55.98 o 
   8   2  18       41.40       35.27      6.47 o 
   9   2  18      578.84      547.81     24.71 o 
  10   2  18     1148.47     1103.27     29.13 o 
  11   2  18      649.67      696.34     33.65 o 
  12   2  18       13.67        0.76     12.65 o 
   1   3  18     7375.70     7436.26    113.71 o 
   2   3  18     2143.45     2005.00     42.20 o 
   3   3  18     1148.20     1044.03     23.37 o 
   4   3  18      254.88      276.22     13.79 o 
   5   3  18     1167.95     1113.17     21.38 o 
   6   3  18      622.57      636.10     20.39 o 
   7   3  18      348.72      307.50     10.18 o 
   8   3  18      341.10      366.50     14.63 o 
   9   3  18      145.79      141.20     16.66 o 
  10   3  18      313.76      342.19     22.48 o 
  11   3  18      512.44      449.27     25.01 o 
   0   4  18     2372.05     2542.49     41.51 o 
   1   4  18      427.94      480.76     11.97 o 
   2   4  18       69.62       48.94      3.51 o 
   3   4  18     1579.07     1574.70     29.17 o 
   4   4  18     1855.35     1952.02     37.68 o 
   5   4  18       49.16       54.56      4.95 o 
   6   4  18      773.28      788.95     22.70 o 
   7   4  18      374.24      386.60     26.15 o 
   8   4  18     2470.39     2490.31     52.96 o 
   9   4  18       71.75       54.55     11.79 o 
  10   4  18      180.87      165.26     15.89 o 
  11   4  18     1483.26     1668.08     50.47 o 
   1   5  18      321.01      370.28     12.41 o 
   2   5  18      463.96      422.85     12.10 o 
   3   5  18     1801.95     1775.03     33.80 o 
   4   5  18     2445.74     2446.40     44.20 o 
   5   5  18       89.58       76.67      8.11 o 
   6   5  18     1721.86     1823.49     34.96 o 
   7   5  18     2746.25     2966.55     67.75 o 
   8   5  18      339.31      384.27     12.72 o 
   9   5  18      409.04      357.90     30.22 o 
  10   5  18       36.18       37.49      7.64 o 
  11   5  18      380.95      335.30     22.93 o 
   0   6  18     2203.11     2327.54     90.62 o 
   1   6  18       15.35       16.92      4.61 o 
   2   6  18        1.48       11.03      6.45 o 
   3   6  18      713.73      715.99     20.95 o 
   4   6  18      378.96      360.86     14.35 o 
   5   6  18     2161.65     2163.94     41.40 o 
   6   6  18      262.44      297.21     21.16 o 
   7   6  18      118.54      113.78     11.67 o 
   8   6  18      314.77      296.84     17.20 o 
   9   6  18      300.19      264.36     29.40 o 
  10   6  18        0.87        9.37     17.65 o 
   1   7  18     2344.37     2365.88     42.34 o 
   2   7  18     1207.77     1149.53     32.82 o 
   3   7  18     8677.23     8969.93    211.44 o 
   4   7  18      293.75      305.25     13.60 o 
   5   7  18      373.27      387.36      9.92 o 
   6   7  18       15.80        7.93      7.08 o 
   7   7  18        9.63       18.64      6.14 o 
   8   7  18      100.70       88.61     11.44 o 
   9   7  18      347.36      366.23     25.23 o 
  10   7  18      471.24      395.01     33.37 o 
   0   8  18        2.96       19.02     13.09 o 
   1   8  18     1209.86     1201.70     42.19 o 
   2   8  18      146.95      158.74     17.02 o 
   3   8  18       10.44        3.87      8.46 o 
   4   8  18      335.11      312.22     18.37 o 
   5   8  18     1074.20     1095.56     26.04 o 
   6   8  18       19.60       23.65      7.51 o 
   7   8  18      138.31      106.82     14.12 o 
   8   8  18      153.55      138.42     16.48 o 
   9   8  18       23.49       32.75     15.21 o 
   1   9  18      701.54      693.36     31.25 o 
   2   9  18      238.63      253.95     17.32 o 
   3   9  18       88.22      107.62     13.37 o 
   4   9  18      267.28      294.38     20.14 o 
   5   9  18     1313.20     1352.80     36.87 o 
   6   9  18      137.24      136.40     14.13 o 
   7   9  18      703.73      669.92     38.22 o 
   8   9  18       28.63       43.43     10.21 o 
   0  10  18        0.17       22.54      9.33 o 
   1  10  18     1674.65     1725.79     45.29 o 
   2  10  18     1141.45     1135.78     30.15 o 
   3  10  18        1.90        9.78     11.49 o 
   4  10  18       35.63       20.14      7.59 o 
   5  10  18       27.99       22.38     14.18 o 
   6  10  18        1.29       14.65      9.15 o 
   7  10  18       42.00       39.47      9.78 o 
   1  11  18     1391.47     1532.09     43.00 o 
   2  11  18       90.03       81.25     14.54 o 
   3  11  18      807.60      826.36     43.60 o 
   4  11  18     1056.38     1129.01     45.75 o 
   5  11  18      237.01      160.52     17.74 o 
   0  12  18      111.41      106.24     24.05 o 
   1  12  18      960.39      842.41     30.12 o 
   2  12  18      450.79      476.78     44.34 o 
   1   1  19     1572.73     1423.42     22.41 o 
   2   1  19     2427.09     2470.54     31.66 o 
   3   1  19      122.29      124.14      8.33 o 
   4   1  19     1490.13     1514.76     20.79 o 
   5   1  19     2180.04     2110.64     26.49 o 
   6   1  19      771.43      799.33     19.89 o 
   7   1  19       70.93       77.84      6.39 o 
   8   1  19      861.31      951.49     26.35 o 
   9   1  19      134.42      105.75     13.35 o 
  10   1  19      438.83      447.30     22.10 o 
  11   1  19       49.55       40.18      9.10 o 
  12   1  19      547.50      510.31     43.25 o 
   0   2  19     1379.52     1462.99     28.50 o 
   1   2  19        4.48       16.14      2.71 o 
   2   2  19        0.16       17.00      4.27 o 
   3   2  19        5.49        5.85      3.88 o 
   4   2  19      638.11      756.07     19.05 o 
   5   2  19      130.76      127.67     12.53 o 
   6   2  19        9.17        7.37      4.59 o 
   7   2  19      408.30      431.22     14.17 o 
   8   2  19       14.79       15.76      6.32 o 
   9   2  19      744.24      757.85     27.68 o 
  10   2  19      390.82      343.81     22.81 o 
  11   2  19      401.17      386.46     22.76 o 
   1   3  19     1158.62     1009.53     18.17 o 
   2   3  19       25.71       35.56      4.76 o 
   3   3  19     1423.52     1499.34     27.58 o 
   4   3  19     1621.08     1807.39     29.75 o 
   5   3  19       16.93       12.12      5.52 o 
   6   3  19      354.04      329.58     11.70 o 
   7   3  19       54.67       52.36      5.09 o 
   8   3  19      951.64      989.83     27.12 o 
   9   3  19       38.02       41.38      9.63 o 
  10   3  19      691.07      672.30     30.43 o 
  11   3  19        5.88       21.87      7.67 o 
   0   4  19     4205.91     4598.64     73.30 o 
   1   4  19      328.46      283.99      9.45 o 
   2   4  19      109.14       86.06      7.88 o 
   3   4  19      496.22      483.06     16.02 o 
   4   4  19      571.73      709.55     21.16 o 
   5   4  19     1285.26     1335.73     34.09 o 
   6   4  19      154.76      203.92     20.77 o 
   7   4  19     1486.58     1571.13     44.86 o 
   8   4  19      774.34      790.99     24.57 o 
   9   4  19      134.70      115.12     13.88 o 
  10   4  19        0.01       19.10     10.86 o 
  11   4  19      367.00      346.33     19.61 o 
   1   5  19        1.00        2.43      4.28 o 
   2   5  19      357.70      424.79     15.60 o 
   3   5  19       31.57       34.31      5.69 o 
   4   5  19        0.04        1.21      3.47 o 
   5   5  19        0.65        2.01      4.60 o 
   6   5  19      757.22      769.42     30.54 o 
   7   5  19      270.06      225.02     16.89 o 
   8   5  19      747.04      653.85     21.28 o 
   9   5  19       24.09       20.63      6.67 o 
  10   5  19      941.79     1064.17     45.14 o 
  11   5  19       22.62       22.18     14.39 o 
   0   6  19       67.93       78.47     10.48 o 
   1   6  19      555.62      565.87     19.37 o 
   2   6  19     1229.99     1310.19     28.37 o 
   3   6  19      828.25      888.15     22.11 o 
   4   6  19       53.01       49.38      4.78 o 
   5   6  19      607.67      585.65     24.56 o 
   6   6  19     3351.53     3457.68     63.91 o 
   7   6  19        9.49       13.95      4.39 o 
   8   6  19       59.81       41.58      9.25 o 
   9   6  19     2870.82     3091.50     69.56 o 
  10   6  19      484.65      463.85     30.47 o 
   1   7  19       83.73       84.14     11.00 o 
   2   7  19        7.69        0.04      8.32 o 
   3   7  19       30.11       36.03      7.12 o 
   4   7  19        7.45       12.86      4.37 o 
   5   7  19       47.77       45.70      7.99 o 
   6   7  19      792.51      823.90     26.43 o 
   7   7  19      119.64      111.53     14.56 o 
   8   7  19      314.65      189.47     18.72 o 
   9   7  19       31.61       33.59     11.87 o 
   0   8  19     6245.36     6500.88    193.46 o 
   1   8  19      429.78      425.63     16.99 o 
   2   8  19        3.41        5.34      7.33 o 
   3   8  19      488.22      565.44     22.57 o 
   4   8  19      405.88      420.90     23.45 o 
   5   8  19      343.65      322.25     19.14 o 
   6   8  19       19.24       25.46      7.50 o 
   7   8  19     2243.46     2259.07     76.24 o 
   8   8  19      894.72      829.56     33.46 o 
   9   8  19       58.85       43.57     10.47 o 
   1   9  19      855.54      859.56     29.90 o 
   2   9  19      109.34      115.40     12.99 o 
   3   9  19       12.41       19.71      8.00 o 
   4   9  19      255.10      277.70     32.37 o 
   5   9  19       15.13       22.41      8.96 o 
   6   9  19       44.45       44.00      9.98 o 
   7   9  19       10.11       13.81      7.06 o 
   8   9  19       30.41       33.37     18.13 o 
   0  10  19      134.94      126.45     22.85 o 
   1  10  19       91.56       69.19     24.87 o 
   2  10  19      670.56      686.63     47.42 o 
   3  10  19        2.52       17.76      8.41 o 
   4  10  19      228.27      161.55     21.93 o 
   5  10  19       33.13       18.77     11.50 o 
   6  10  19       77.71       79.07     11.21 o 
   1  11  19        2.07       19.67     23.96 o 
   2  11  19       59.19       57.09     12.35 o 
   3  11  19      127.47       76.32     17.12 o 
   4  11  19        1.86        5.85     16.43 o 
   0  12  19     1537.95     1486.22     62.10 o 
   1  12  19        0.45       -4.58     15.05 o 
   0   0  20     1492.44     1428.29     34.24 o 
   1   0  20      237.75      277.76      8.91 o 
   2   0  20      742.70      680.38     14.38 o 
   3   0  20     1634.12     1559.28     28.76 o 
   4   0  20     1067.80      887.89     19.32 o 
   5   0  20     9131.96     8932.96    235.73 o 
   6   0  20     1698.66     1980.64     41.06 o 
   7   0  20      351.23      336.04     16.24 o 
   8   0  20     3902.76     4064.58    111.83 o 
   9   0  20      396.90      369.71     17.41 o 
  10   0  20      544.27      530.02     35.31 o 
  11   0  20       15.00       -4.90     14.91 o 
   1   1  20     1559.65     1479.13     21.03 o 
   2   1  20        1.96       13.31      2.98 o 
   3   1  20     3446.35     3567.50     34.30 o 
   4   1  20     2169.26     2288.96     29.04 o 
   5   1  20      329.49      341.22     11.16 o 
   6   1  20      150.02      123.72      7.62 o 
   7   1  20      289.55      298.28     10.64 o 
   8   1  20     1907.89     1869.63     36.81 o 
   9   1  20     3206.38     3326.54     65.56 o 
  10   1  20     1097.91     1113.95     29.53 o 
  11   1  20      202.48      169.90     16.14 o 
   0   2  20     5758.12     5383.08     84.53 o 
   1   2  20      668.87      635.13     11.51 o 
   2   2  20     4359.21     4215.55     43.69 o 
   3   2  20        2.01        5.51      3.05 o 
   4   2  20     5645.69     5703.97     88.00 o 
   5   2  20     2593.97     2613.61     41.90 o 
   6   2  20      830.75      728.85     22.13 o 
   7   2  20      161.21      141.82     12.98 o 
   8   2  20      223.57      197.55     13.25 o 
   9   2  20      320.96      328.46     19.90 o 
  10   2  20       15.91       15.15      7.09 o 
  11   2  20       54.31       36.36      8.16 o 
   1   3  20      193.66      214.86      9.94 o 
   2   3  20     1837.17     1658.74     24.94 o 
   3   3  20        0.08        3.39      3.46 o 
   4   3  20     2395.29     2324.43     32.89 o 
   5   3  20      706.29      785.84     23.63 o 
   6   3  20      526.50      549.80     19.43 o 
   7   3  20      189.31      155.54      9.61 o 
   8   3  20     3399.44     3457.66     84.16 o 
   9   3  20     2773.95     3033.54     61.00 o 
  10   3  20      219.92      152.21     15.88 o 
  11   3  20        0.59        4.15      8.11 o 
   0   4  20     1287.82     1405.23     37.18 o 
   1   4  20     1506.87     1571.53     30.07 o 
   2   4  20      688.12      721.88     21.14 o 
   3   4  20      949.20      827.86     16.17 o 
   4   4  20     1315.23     1228.21     35.81 o 
   5   4  20     1068.51     1117.04     27.27 o 
   6   4  20      733.52      758.02     24.55 o 
   7   4  20      577.75      570.46     15.23 o 
   8   4  20      913.07      940.98     27.59 o 
   9   4  20      599.97      624.06     24.47 o 
  10   4  20      485.42      474.60     31.28 o 
  11   4  20      108.86       91.39     14.54 o 
   1   5  20     4300.09     4345.79     68.74 o 
   2   5  20      474.63      493.29     14.06 o 
   3   5  20        0.23       10.30      5.04 o 
   4   5  20      165.40      131.51     11.37 o 
   5   5  20      396.33      382.74     16.75 o 
   6   5  20     1167.67     1188.53     28.89 o 
   7   5  20       66.18       68.63     11.03 o 
   8   5  20       14.12       19.59      5.78 o 
   9   5  20      261.43      258.10     19.60 o 
  10   5  20      819.94      999.66     36.09 o 
   0   6  20     1409.66     1389.86     40.64 o 
   1   6  20     4688.67     5029.73     87.52 o 
   2   6  20     3031.10     2854.53     45.18 o 
   3   6  20      583.96      567.85     17.53 o 
   4   6  20      165.07      149.94     11.76 o 
   5   6  20     1254.99     1230.57     32.01 o 
   6   6  20        0.00        7.57      8.55 o 
   7   6  20        0.82        9.23      4.64 o 
   8   6  20      243.15      237.05     17.04 o 
   9   6  20        1.17       19.31      8.85 o 
  10   6  20      127.22       95.21     18.39 o 
   1   7  20      140.80      127.81      9.62 o 
   2   7  20      149.88      160.68      9.44 o 
   3   7  20      325.63      295.16     20.23 o 
   4   7  20     2689.22     2733.13     57.94 o 
   5   7  20     1423.72     1393.22     36.93 o 
   6   7  20     2881.66     3010.53     59.76 o 
   7   7  20      904.59      967.51     28.63 o 
   8   7  20      522.80      587.92     24.65 o 
   9   7  20     1543.01     1549.76     49.09 o 
   0   8  20     1003.19      906.60     41.90 o 
   1   8  20     2080.91     2014.92     48.34 o 
   2   8  20     2155.61     2170.78     49.72 o 
   3   8  20      291.10      328.11     18.95 o 
   4   8  20       96.02       82.04     12.28 o 
   5   8  20       25.45       28.68      9.09 o 
   6   8  20        2.26        8.69     10.33 o 
   7   8  20       46.51       51.39     12.18 o 
   8   8  20      178.43      182.53     23.34 o 
   1   9  20      249.14      225.78     19.87 o 
   2   9  20       30.77       40.33     10.20 o 
   3   9  20     2359.70     2569.85     61.88 o 
   4   9  20       22.97       19.42      6.87 o 
   5   9  20      415.94      398.27     28.93 o 
   6   9  20       45.79       51.41     15.63 o 
   7   9  20        1.31       24.15     10.51 o 
   0  10  20       12.98       30.36     23.16 o 
   1  10  20       30.68       15.60      8.70 o 
   2  10  20      365.42      309.67     26.49 o 
   3  10  20      745.04      755.03     36.62 o 
   4  10  20      616.82      589.81     25.43 o 
   5  10  20       12.93       -1.60     19.82 o 
   6  10  20        3.00        5.60      7.11 o 
   1  11  20      242.98      231.47     26.46 o 
   2  11  20       17.02       20.22     14.49 o 
   3  11  20      169.19      178.74     22.15 o 
   4  11  20      579.07      676.62     42.33 o 
   1   1  21     1406.91     1445.42     23.00 o 
   2   1  21       90.81       67.46      5.24 o 
   3   1  21      517.09      534.36     16.72 o 
   4   1  21      618.78      559.09     15.38 o 
   5   1  21       14.88        2.90      2.07 o 
   6   1  21      254.63      230.31      6.86 o 
   7   1  21       64.14       32.23      5.24 o 
   8   1  21      573.35      537.04     12.28 o 
   9   1  21        8.83       21.29      7.29 o 
  10   1  21     1039.95     1025.05     30.60 o 
  11   1  21        0.17        7.79      5.81 o 
   0   2  21      932.34     1017.56     40.38 o 
   1   2  21     1188.66     1472.40     29.93 o 
   2   2  21       10.07       17.19      4.03 o 
   3   2  21       14.42        8.16      4.34 o 
   4   2  21       14.36       59.77      5.49 o 
   5   2  21     3043.92     2943.77     49.23 o 
   6   2  21      913.17      976.27     26.45 o 
   7   2  21     1827.54     1817.78     30.92 o 
   8   2  21        0.61        7.15      6.73 o 
   9   2  21      311.59      263.93     18.03 o 
  10   2  21      225.42      199.95     17.23 o 
  11   2  21      256.35      202.97     21.52 o 
   1   3  21      822.77      774.16     15.85 o 
   2   3  21     3237.77     3236.88     47.89 o 
   3   3  21       21.95       28.98      4.07 o 
   4   3  21      571.18      674.85     23.32 o 
   5   3  21      335.45      334.14      9.99 o 
   6   3  21     2126.39     2158.75     33.94 o 
   7   3  21      313.09      306.34     14.48 o 
   8   3  21      359.68      385.06     15.08 o 
   9   3  21        8.89        1.23      9.89 o 
  10   3  21      614.90      646.20     33.90 o 
  11   3  21      180.86      155.00     16.01 o 
   0   4  21      136.94      246.54     20.55 o 
   1   4  21       98.10       89.54      7.54 o 
   2   4  21     1217.92     1296.25     24.40 o 
   3   4  21      632.79      653.35     18.57 o 
   4   4  21      887.14      817.05     28.71 o 
   5   4  21     1416.93     1391.25     39.40 o 
   6   4  21       79.26       72.08      7.77 o 
   7   4  21      926.83      894.29     28.41 o 
   8   4  21     1058.89     1111.87     22.13 o 
   9   4  21       39.77       44.94      8.72 o 
  10   4  21       67.68       54.61     12.14 o 
  11   4  21      160.80      137.04     16.34 o 
   1   5  21      343.25      335.63     16.90 o 
   2   5  21        6.52        5.56      2.82 o 
   3   5  21        3.70        6.77      6.31 o 
   4   5  21     2255.84     2253.83     54.15 o 
   5   5  21       16.19       30.66      5.77 o 
   6   5  21       87.38       77.36      9.11 o 
   7   5  21      958.10     1001.93     29.05 o 
   8   5  21      722.31      691.51     24.51 o 
   9   5  21       35.07       38.15      8.83 o 
  10   5  21        1.94       25.83     11.38 o 
   0   6  21     4136.22     4332.20     91.03 o 
   1   6  21      100.95      126.96      8.81 o 
   2   6  21     1329.39     1194.53     30.04 o 
   3   6  21        3.11        9.74      5.98 o 
   4   6  21       41.41       40.09      5.32 o 
   5   6  21        0.84        2.47      8.83 o 
   6   6  21      512.87      562.02     26.78 o 
   7   6  21        7.56       23.11     10.10 o 
   8   6  21       93.70      114.34     12.00 o 
   9   6  21       57.45       53.11     10.39 o 
  10   6  21       59.10       40.24      8.83 o 
   1   7  21       25.25       11.74      5.07 o 
   2   7  21       76.40       87.62      7.83 o 
   3   7  21       36.03       29.70      6.01 o 
   4   7  21        1.38       19.87      9.09 o 
   5   7  21      332.04      336.17     21.99 o 
   6   7  21       10.97       14.58      7.29 o 
   7   7  21      111.90      127.53     12.94 o 
   8   7  21        6.50       24.20      8.64 o 
   9   7  21       75.21       45.95     15.40 o 
   0   8  21      184.04      203.24     26.68 o 
   1   8  21      790.45      806.02     33.94 o 
   2   8  21     1964.06     2023.45     56.74 o 
   3   8  21       20.72       20.01      5.07 o 
   4   8  21      724.55      742.97     27.40 o 
   5   8  21       91.60       64.24      8.35 o 
   6   8  21        7.54       19.19      6.28 o 
   7   8  21        3.31        8.55      9.71 o 
   8   8  21      464.52      432.20     32.42 o 
   1   9  21      124.44       98.91     15.73 o 
   2   9  21      476.10      373.86     28.41 o 
   3   9  21        5.64       33.69      9.73 o 
   4   9  21       15.52       17.37      7.62 o 
   5   9  21       29.65       34.88     10.57 o 
   6   9  21       20.86       25.74      8.22 o 
   7   9  21       16.19        9.30      7.63 o 
   0  10  21     1326.56     1394.07    100.69 o 
   1  10  21        0.22       -0.98     19.84 o 
   2  10  21      524.58      625.25     36.42 o 
   3  10  21       44.49       45.78     16.81 o 
   4  10  21       63.85       59.78     12.50 o 
   5  10  21       50.21       62.12     11.00 o 
   6  10  21      616.73      557.08     38.59 o 
   1  11  21       72.55       64.94     15.43 o 
   2  11  21        3.85        7.50     14.46 o 
   3  11  21        3.65        1.97     10.57 o 
   4  11  21      339.83      301.47     28.03 o 
   0   0  22    29403.23    27718.99   9528.93 o 
   1   0  22    11192.94    11546.45    573.22 o 
   2   0  22      856.78      804.52     18.74 o 
   3   0  22        6.06       10.18      5.94 o 
   4   0  22     1542.02     1735.00     40.08 o 
   5   0  22     1715.86     1544.09     29.36 o 
   6   0  22       24.90       22.19      4.34 o 
   7   0  22        5.34       -0.41      3.47 o 
   8   0  22     2471.43     2760.44     83.91 o 
   9   0  22     2020.15     2036.83     55.27 o 
  10   0  22       30.51       32.34      8.91 o 
  11   0  22       52.76       37.03      9.71 o 
   1   1  22     1044.06      948.82     16.08 o 
   2   1  22     3110.75     2960.59     31.21 o 
   3   1  22      806.86      730.62     16.91 o 
   4   1  22     2384.35     2469.97     37.15 o 
   5   1  22      163.48      151.30      8.32 o 
   6   1  22     1132.84     1119.74     24.93 o 
   7   1  22       56.92       46.67      6.50 o 
   8   1  22       48.60       41.81      5.84 o 
   9   1  22      715.59      696.73     26.89 o 
  10   1  22      297.48      274.86     20.71 o 
  11   1  22       37.26       35.61      8.27 o 
   0   2  22     6327.21     6600.38    110.61 o 
   1   2  22     7450.44     7920.92     99.06 o 
   2   2  22     1103.28     1226.27     21.34 o 
   3   2  22      196.36      240.12     12.06 o 
   4   2  22        4.26        1.16      2.11 o 
   5   2  22       80.77       76.56      8.33 o 
   6   2  22     2330.74     2320.74     43.39 o 
   7   2  22     1006.90      969.11     22.17 o 
   8   2  22     1176.90     1359.34     34.93 o 
   9   2  22      377.83      437.09     22.42 o 
  10   2  22      448.97      455.98     17.97 o 
  11   2  22      244.83      236.10     21.19 o 
   1   3  22     1334.41     1274.68     23.61 o 
   2   3  22      663.41      684.71     21.80 o 
   3   3  22      921.08      919.57     23.59 o 
   4   3  22     1069.95     1126.32     30.61 o 
   5   3  22      143.95      162.99     11.44 o 
   6   3  22      312.50      337.80     13.12 o 
   7   3  22      757.93      780.97     21.54 o 
   8   3  22      262.09      254.27     11.28 o 
   9   3  22      400.61      363.23     22.32 o 
  10   3  22       16.51       10.21      7.90 o 
  11   3  22      180.84      133.81     16.80 o 
   0   4  22     7361.01     7913.36    181.91 o 
   1   4  22      332.24      351.82     13.98 o 
   2   4  22      517.27      471.45     16.60 o 
   3   4  22      439.06      377.04     17.27 o 
   4   4  22     3426.38     3567.14     53.91 o 
   5   4  22      518.46      550.04     18.88 o 
   6   4  22      638.11      632.28     15.44 o 
   7   4  22      804.17      787.34     32.82 o 
   8   4  22      345.08      343.22     15.61 o 
   9   4  22       17.21       18.84     12.16 o 
  10   4  22      788.39      824.70     41.24 o 
   1   5  22     3025.92     2943.49     53.15 o 
   2   5  22      125.00      104.95      8.97 o 
   3   5  22     2155.28     2283.95     38.90 o 
   4   5  22     1742.29     1665.00     28.43 o 
   5   5  22     5146.12     5302.81     96.86 o 
   6   5  22      966.97      992.84     36.14 o 
   7   5  22      532.03      569.07     20.09 o 
   8   5  22      252.56      170.77     14.05 o 
   9   5  22       56.23       48.00      8.67 o 
  10   5  22       18.97       16.44      7.58 o 
   0   6  22     1319.86     1338.83     44.72 o 
   1   6  22      693.67      658.62     19.23 o 
   2   6  22       47.45       42.94      6.57 o 
   3   6  22      490.13      506.54     25.07 o 
   4   6  22       89.97       75.69      9.30 o 
   5   6  22       71.93       59.99      7.48 o 
   6   6  22     2271.13     2481.80     47.23 o 
   7   6  22        9.08       13.72      5.72 o 
   8   6  22      189.86      184.80     16.36 o 
   9   6  22       30.49       18.80      7.88 o 
   1   7  22     1923.08     1930.44     35.51 o 
   2   7  22      101.73      109.17     10.39 o 
   3   7  22     1135.46     1139.55     26.61 o 
   4   7  22      839.61      856.13     28.07 o 
   5   7  22     1784.67     1875.95     40.93 o 
   6   7  22      493.73      508.34     23.41 o 
   7   7  22      415.49      434.58     24.90 o 
   8   7  22       26.11       27.80      9.01 o 
   9   7  22      364.81      323.99     27.03 o 
   0   8  22     2975.82     2888.74     86.28 o 
   1   8  22       92.26       94.85     11.49 o 
   2   8  22      497.08      624.29     25.58 o 
   3   8  22      298.72      285.08     22.11 o 
   4   8  22       89.73       78.96     11.81 o 
   5   8  22       69.08       80.74     10.40 o 
   6   8  22      134.76      147.98     15.68 o 
   7   8  22       16.14       16.89      9.71 o 
   8   8  22      153.39      155.64     17.00 o 
   1   9  22     1578.85     1789.70     54.80 o 
   2   9  22       60.62       35.28     13.52 o 
   3   9  22     2479.50     2632.86     63.54 o 
   4   9  22     1332.02     1413.39     43.86 o 
   5   9  22      596.71      580.65     21.26 o 
   6   9  22      993.07     1024.66     33.48 o 
   7   9  22       51.23       72.96     10.19 o 
   0  10  22     1111.08     1168.96     95.52 o 
   1  10  22       59.35       52.25     12.81 o 
   2  10  22       14.81       23.72     19.11 o 
   3  10  22      139.93      132.97     20.87 o 
   4  10  22        1.02        7.52     10.52 o 
   5  10  22      162.63      131.04     15.97 o 
   1  11  22      305.58      329.91     31.12 o 
   2  11  22       17.26       10.41     12.51 o 
   3  11  22      124.47      118.09     17.56 o 
   1   1  23     3230.81     3265.83     50.65 o 
   2   1  23      168.31      122.33      8.80 o 
   3   1  23     2561.69     2442.68     32.47 o 
   4   1  23       15.14       17.84      3.39 o 
   5   1  23      146.03      149.77      7.93 o 
   6   1  23      495.92      553.48     17.40 o 
   7   1  23      587.10      588.32     11.66 o 
   8   1  23        0.71        5.47      7.16 o 
   9   1  23        0.11        4.83      7.63 o 
  10   1  23      130.72      127.26     13.29 o 
  11   1  23        0.24       14.50      4.72 o 
   0   2  23        3.27       19.40     18.01 o 
   1   2  23      127.23      120.44     16.55 o 
   2   2  23       61.24       49.50      4.97 o 
   3   2  23       29.62       32.78      4.99 o 
   4   2  23      301.32      260.32     13.56 o 
   5   2  23      253.13      236.79      7.22 o 
   6   2  23       66.97       51.71      8.41 o 
   7   2  23       90.16       65.08      9.50 o 
   8   2  23      115.74       90.33     13.03 o 
   9   2  23      111.65      101.83     12.20 o 
  10   2  23       81.81       57.17      9.41 o 
  11   2  23      703.24      729.16     42.28 o 
   1   3  23     1717.39     1757.15     32.42 o 
   2   3  23       25.85       36.92      4.16 o 
   3   3  23      340.13      304.47     19.90 o 
   4   3  23       40.93       41.51      5.44 o 
   5   3  23      400.07      429.28     14.99 o 
   6   3  23        0.53        5.48      4.37 o 
   7   3  23      559.23      561.87     29.79 o 
   8   3  23       35.68       23.40     10.31 o 
   9   3  23      245.15      272.42     22.69 o 
  10   3  23        0.71        9.00      6.96 o 
   0   4  23        3.79       13.40     14.74 o 
   1   4  23      186.07      206.65     12.76 o 
   2   4  23      297.46      305.01     15.95 o 
   3   4  23      173.86      166.47     12.67 o 
   4   4  23      187.85      128.97     11.65 o 
   5   4  23        9.31       17.86      3.99 o 
   6   4  23      268.06      275.60     18.81 o 
   7   4  23      576.59      634.95     22.44 o 
   8   4  23      919.38      925.62     32.21 o 
   9   4  23     1303.92     1481.91     42.03 o 
  10   4  23       22.20       16.01     12.95 o 
   1   5  23     2398.19     2482.51     40.58 o 
   2   5  23      397.58      407.87     13.02 o 
   3   5  23        6.54        5.73      4.95 o 
   4   5  23      532.75      538.28     42.96 o 
   5   5  23      945.88      901.17     28.05 o 
   6   5  23       15.37       33.87      8.69 o 
   7   5  23      988.23      942.19     28.15 o 
   8   5  23       17.21       23.74     15.93 o 
   9   5  23      122.93      121.36     13.56 o 
  10   5  23       59.99       53.64     11.55 o 
   0   6  23        2.13       20.34      5.63 o 
   1   6  23      385.15      349.21     16.67 o 
   2   6  23      635.44      643.45     20.41 o 
   3   6  23     5107.00     5336.49     97.84 o 
   4   6  23      631.44      667.39     24.96 o 
   5   6  23      520.74      540.86     23.53 o 
   6   6  23      726.74      755.86     28.88 o 
   7   6  23      233.09      249.66     19.04 o 
   8   6  23        4.66       10.74      8.91 o 
   9   6  23     2059.56     2201.05     66.79 o 
   1   7  23      372.03      329.78     13.47 o 
   2   7  23      459.16      452.94     12.00 o 
   3   7  23        0.01       14.64      6.32 o 
   4   7  23       62.24       54.91      7.53 o 
   5   7  23      275.36      263.90     20.25 o 
   6   7  23      112.45      115.44     14.11 o 
   7   7  23      531.79      573.23     20.00 o 
   8   7  23       27.88       23.86      8.30 o 
   0   8  23      116.55      112.50     42.68 o 
   1   8  23     1288.25     1369.41     48.61 o 
   2   8  23      152.14      122.36     11.97 o 
   3   8  23      119.42       98.95     10.97 o 
   4   8  23      267.28      303.64     21.00 o 
   5   8  23      170.04      192.67     17.11 o 
   6   8  23        0.18       13.11      5.39 o 
   7   8  23      857.23      950.74     31.87 o 
   8   8  23      243.65      235.10     18.40 o 
   1   9  23      465.65      401.55     31.83 o 
   2   9  23       49.30       46.81      7.90 o 
   3   9  23        0.58        5.03      9.07 o 
   4   9  23       38.65       38.54      8.19 o 
   5   9  23       74.28       66.02     12.33 o 
   6   9  23        0.06        6.93      5.78 o 
   0  10  23       17.42       43.52     19.46 o 
   1  10  23      261.50      281.05     23.36 o 
   2  10  23      237.99      286.43     21.67 o 
   3  10  23      418.62      364.61     30.94 o 
   4  10  23        0.68       19.28     11.29 o 
   5  10  23      219.33      180.42     16.58 o 
   1  11  23      911.59      874.83     58.21 o 
   2  11  23        0.07       29.13     11.55 o 
   0   0  24     4301.49     4002.16     93.05 o 
   1   0  24      439.45      389.21     13.88 o 
   2   0  24     7859.69     7893.61    181.92 o 
   3   0  24       35.15       47.81      5.14 o 
   4   0  24      549.88      546.82     18.02 o 
   5   0  24     1276.49     1306.31     35.07 o 
   6   0  24      736.43      796.12     29.65 o 
   7   0  24      762.30      750.07     23.56 o 
   8   0  24      242.90      247.02     28.01 o 
   9   0  24      247.56      261.37     24.46 o 
  10   0  24       32.88       32.60     10.76 o 
  11   0  24     2334.16     2647.14     80.75 o 
   1   1  24        1.51       11.62      5.12 o 
   2   1  24      340.13      305.91      8.86 o 
   3   1  24      457.45      481.98     13.33 o 
   4   1  24     1404.41     1485.28     23.60 o 
   5   1  24     1099.41     1091.57     22.96 o 
   6   1  24     3944.41     4097.61     59.74 o 
   7   1  24     2566.18     2747.95     46.29 o 
   8   1  24        2.91       21.58      9.01 o 
   9   1  24        2.73        6.24      6.69 o 
  10   1  24       71.59       52.27     13.98 o 
  11   1  24        0.38       21.67      8.10 o 
   0   2  24      192.68      206.70     17.35 o 
   1   2  24      623.43      631.77     16.91 o 
   2   2  24       16.23        9.35      3.01 o 
   3   2  24      755.03      735.59     18.90 o 
   4   2  24     1260.35     1312.47     33.18 o 
   5   2  24     1102.45     1197.57     29.91 o 
   6   2  24     1434.89     1387.54     29.58 o 
   7   2  24     1277.69     1376.82     27.49 o 
   8   2  24     1660.26     1853.53     34.16 o 
   9   2  24      346.46      366.23     24.69 o 
  10   2  24      637.60      668.84     32.72 o 
   1   3  24     1491.05     1596.53     25.44 o 
   2   3  24       19.79       24.63      6.67 o 
   3   3  24     2475.58     2605.10     46.00 o 
   4   3  24      398.00      404.59     10.34 o 
   5   3  24        0.23        9.04      4.61 o 
   6   3  24      680.89      638.40     19.93 o 
   7   3  24      599.61      607.44     21.59 o 
   8   3  24      152.12      153.54     12.00 o 
   9   3  24       24.88       17.58      7.37 o 
  10   3  24      318.23      351.35     20.50 o 
   0   4  24     2730.02     2664.80     71.68 o 
   1   4  24       28.07       15.06      5.95 o 
   2   4  24     2855.16     2797.43     42.91 o 
   3   4  24     1416.60     1453.31     30.08 o 
   4   4  24      844.55      790.89     23.85 o 
   5   4  24       51.93       52.90      6.64 o 
   6   4  24       76.23       91.07      8.89 o 
   7   4  24      479.68      502.77     20.51 o 
   8   4  24       13.10        0.84      6.92 o 
   9   4  24      310.65      295.65     15.69 o 
  10   4  24       79.33      107.94     15.43 o 
   1   5  24        9.60       26.61      4.52 o 
   2   5  24      567.71      570.22     17.24 o 
   3   5  24     1188.56     1253.79     29.52 o 
   4   5  24     2168.51     2286.54     46.22 o 
   5   5  24     1070.11     1066.25     28.49 o 
   6   5  24     3026.22     3136.54     67.33 o 
   7   5  24      916.43      974.11     24.69 o 
   8   5  24      450.00      449.46     23.89 o 
   9   5  24        7.53       28.39      8.55 o 
   0   6  24     1621.93     1615.13     93.25 o 
   1   6  24        6.78       20.42      5.03 o 
   2   6  24       91.22      124.74     10.99 o 
   3   6  24      766.26      737.33     22.69 o 
   4   6  24      262.80      301.11     19.61 o 
   5   6  24       49.04       42.88      7.45 o 
   6   6  24      519.28      519.61     23.62 o 
   7   6  24        2.60        0.93      6.46 o 
   8   6  24       57.80       58.65     13.62 o 
   9   6  24       12.12       36.13     12.86 o 
   1   7  24     1450.42     1577.76     36.08 o 
   2   7  24      354.37      389.70     18.45 o 
   3   7  24      418.84      422.58     15.94 o 
   4   7  24      291.47      262.87     16.31 o 
   5   7  24      212.96      216.67     15.88 o 
   6   7  24       74.41       72.48      9.09 o 
   7   7  24       18.09       22.36      5.22 o 
   8   7  24       11.70       18.91      6.69 o 
   0   8  24     3112.46     2986.19     76.11 o 
   1   8  24       23.98       15.24      6.96 o 
   2   8  24      314.01      326.48     14.91 o 
   3   8  24        3.51       -5.66      6.50 o 
   4   8  24      157.98      159.91     14.78 o 
   5   8  24       61.72       65.15      9.57 o 
   6   8  24       11.87       16.19      5.33 o 
   7   8  24        5.93       14.54      6.13 o 
   1   9  24       29.88       28.46      6.55 o 
   2   9  24      181.71      211.97     19.58 o 
   3   9  24      989.75     1005.14     33.10 o 
   4   9  24      696.93      688.13     32.91 o 
   5   9  24      196.25      140.88     15.07 o 
   6   9  24      800.94      902.51     36.17 o 
   0  10  24      906.23      946.42     42.38 o 
   1  10  24       44.69       52.26      9.21 o 
   2  10  24       76.09       91.58     13.43 o 
   3  10  24       79.46       59.93      9.97 o 
   4  10  24       70.04       63.22     10.55 o 
   1  11  24      470.29      373.87     34.81 o 
   1   1  25      934.27      888.29     20.16 o 
   2   1  25      116.88       87.02      5.40 o 
   3   1  25       14.47       16.96      3.27 o 
   4   1  25     2566.65     2619.28     36.46 o 
   5   1  25      120.69       94.41      7.24 o 
   6   1  25       73.34       54.57      6.75 o 
   7   1  25      243.37      248.80     12.20 o 
   8   1  25     1507.98     1566.68     29.39 o 
   9   1  25      153.13      104.48     12.07 o 
  10   1  25     1538.79     1696.42     57.45 o 
   0   2  25       11.89       70.12     27.41 o 
   1   2  25      237.67      236.58     13.56 o 
   2   2  25        2.20       27.51     14.94 o 
   3   2  25      880.49      872.08     22.25 o 
   4   2  25        0.11        2.17      2.33 o 
   5   2  25      217.04      210.95      9.82 o 
   6   2  25      858.06      844.60     21.79 o 
   7   2  25        4.29       10.86      4.51 o 
   8   2  25      109.45      116.68     12.13 o 
   9   2  25      161.30      110.86     13.56 o 
  10   2  25       70.72       55.96     10.17 o 
   1   3  25        5.13        8.49      3.96 o 
   2   3  25     4157.75     4291.87     83.96 o 
   3   3  25     1178.59     1248.25     38.40 o 
   4   3  25       86.24       80.43      9.96 o 
   5   3  25        9.51        4.69      8.97 o 
   6   3  25     1997.13     1885.86     37.39 o 
   7   3  25      510.18      472.70     19.29 o 
   8   3  25      361.86      404.68     18.23 o 
   9   3  25       26.94       20.46      8.00 o 
  10   3  25      343.42      328.75     27.51 o 
   0   4  25       90.46       84.63     13.49 o 
   1   4  25        0.03        7.03      4.37 o 
   2   4  25      611.43      589.38     18.20 o 
   3   4  25        0.38        4.00      6.57 o 
   4   4  25      390.14      486.76     27.18 o 
   5   4  25       61.21       89.13     10.19 o 
   6   4  25       29.90       37.47      7.55 o 
   7   4  25        0.71        0.91      6.13 o 
   8   4  25       72.24       48.90      9.66 o 
   9   4  25      459.35      404.61     39.16 o 
  10   4  25      308.78      303.66     26.04 o 
   1   5  25       54.71       50.78      4.99 o 
   2   5  25       29.74       27.19      4.24 o 
   3   5  25       49.18       54.97      7.10 o 
   4   5  25     2782.65     2812.03     54.07 o 
   5   5  25       41.73       41.78      7.00 o 
   6   5  25      125.49       91.89     10.75 o 
   7   5  25      114.96       94.68     11.94 o 
   8   5  25     1073.99     1084.57     28.85 o 
   9   5  25       18.09        7.22      9.70 o 
   0   6  25    10178.46    10727.85    316.27 o 
   1   6  25      621.06      648.95     19.16 o 
   2   6  25      206.77      177.98     13.93 o 
   3   6  25      396.21      361.12     18.00 o 
   4   6  25      221.56      234.28     18.10 o 
   5   6  25       42.45       49.80      7.48 o 
   6   6  25      206.91      184.47     15.56 o 
   7   6  25      409.96      397.02     17.57 o 
   8   6  25      342.42      338.56     28.59 o 
   9   6  25      176.94      137.27     18.57 o 
   1   7  25       98.51       90.64      9.46 o 
   2   7  25      177.46      155.55     13.88 o 
   3   7  25       38.09       39.62      7.09 o 
   4   7  25      479.69      461.34     21.34 o 
   5   7  25       55.48       55.05      7.64 o 
   6   7  25      434.76      393.56     19.46 o 
   7   7  25       12.67       17.78      5.44 o 
   8   7  25       18.23       11.69      6.20 o 
   0   8  25      109.67      143.47     22.95 o 
   1   8  25       11.47       17.16      7.10 o 
   2   8  25     1681.02     1695.45     36.81 o 
   3   8  25      163.23      130.69     13.58 o 
   4   8  25        8.90       28.90      6.83 o 
   5   8  25       49.62       51.26      8.56 o 
   6   8  25      385.45      352.95     23.91 o 
   7   8  25        3.48       10.78      4.83 o 
   1   9  25        8.32       10.62      5.52 o 
   2   9  25      626.61      568.20     26.86 o 
   3   9  25      182.46      165.48     21.18 o 
   4   9  25        3.53        3.42      8.86 o 
   5   9  25       10.18       19.22      7.06 o 
   6   9  25       37.25       34.13      7.92 o 
   0  10  25      208.97      228.72     32.91 o 
   1  10  25       22.00       26.31      8.06 o 
   2  10  25      426.89      441.82     29.34 o 
   3  10  25        9.31        9.15      6.85 o 
   4  10  25      361.99      322.55     25.20 o 
   0   0  26      560.21      550.78     26.43 o 
   1   0  26     2477.32     2949.30     63.01 o 
   2   0  26       80.63       76.44      8.20 o 
   3   0  26      214.96      260.11     13.15 o 
   4   0  26     7182.74     7767.43    180.79 o 
   5   0  26      761.29      850.67     30.07 o 
   6   0  26     1217.21     1276.09     36.83 o 
   7   0  26      210.42      189.42     17.77 o 
   8   0  26      300.58      268.97     33.19 o 
   9   0  26       39.94       59.27     14.26 o 
  10   0  26     1272.20     1394.62     71.75 o 
   1   1  26      141.04      151.93      9.38 o 
   2   1  26       20.63       12.58      2.78 o 
   3   1  26      215.96      233.73      8.79 o 
   4   1  26     3419.10     3535.97     56.19 o 
   5   1  26        0.44       15.44      5.86 o 
   6   1  26      156.44      150.26      9.30 o 
   7   1  26       59.98       46.53      6.64 o 
   8   1  26        1.70        5.41      4.18 o 
   9   1  26      174.08      147.35     16.68 o 
  10   1  26       24.42       23.61      8.50 o 
   0   2  26     6406.76     6333.30    205.89 o 
   1   2  26        3.88       14.19      3.62 o 
   2   2  26     8804.50     8552.39    230.47 o 
   3   2  26      212.64      193.37      7.99 o 
   4   2  26       75.66       59.74      5.58 o 
   5   2  26      408.67      371.40     11.48 o 
   6   2  26      302.09      294.57     25.84 o 
   7   2  26      486.44      453.56     17.40 o 
   8   2  26       66.00       57.31      8.39 o 
   9   2  26       36.31       31.42     13.16 o 
  10   2  26       65.15       52.68     11.62 o 
   1   3  26      223.65      248.26     12.05 o 
   2   3  26      320.52      320.75     11.83 o 
   3   3  26      141.88      123.25     11.50 o 
   4   3  26     4465.66     4566.67     73.07 o 
   5   3  26      117.50       96.17      8.89 o 
   6   3  26     2739.11     2723.19     55.01 o 
   7   3  26      299.74      274.34     18.62 o 
   8   3  26      170.16      154.25     14.20 o 
   9   3  26        4.17       19.07      8.16 o 
  10   3  26      201.66      158.47     17.30 o 
   0   4  26      485.17      559.55     26.41 o 
   1   4  26        3.00       10.90      2.92 o 
   2   4  26     1773.32     1814.40     28.98 o 
   3   4  26       55.27       54.96      6.06 o 
   4   4  26     4135.80     4158.79     72.04 o 
   5   4  26     1094.30     1039.42     26.26 o 
   6   4  26      700.36      824.44     20.95 o 
   7   4  26      219.98      152.88     13.22 o 
   8   4  26     1661.90     1694.33     53.23 o 
   9   4  26      343.02      293.40     19.53 o 
   1   5  26      742.51      790.26     23.69 o 
   2   5  26      344.34      346.83     15.36 o 
   3   5  26      181.42      200.37     14.28 o 
   4   5  26        0.15        5.35      9.43 o 
   5   5  26      601.98      661.78     19.31 o 
   6   5  26      615.96      608.53     26.31 o 
   7   5  26       36.11       29.54      7.13 o 
   8   5  26      280.68      267.89     20.05 o 
   9   5  26        0.98        4.25      9.06 o 
   0   6  26      385.73      376.72     31.21 o 
   1   6  26     1300.80     1273.80     31.71 o 
   2   6  26     4931.46     5222.40    125.10 o 
   3   6  26       52.00       48.65      6.80 o 
   4   6  26       34.61       26.94      7.39 o 
   5   6  26       50.14       21.41      7.53 o 
   6   6  26      154.60       91.49     10.13 o 
   7   6  26      189.82      138.05     13.26 o 
   8   6  26      489.52      396.42     38.01 o 
   1   7  26        7.85       12.10      6.93 o 
   2   7  26      239.58      270.73     13.75 o 
   3   7  26      677.16      653.84     20.12 o 
   4   7  26      769.72      776.76     21.54 o 
   5   7  26      129.95      129.26     14.47 o 
   6   7  26     3330.46     3361.20    118.83 o 
   7   7  26      201.18      204.94     18.17 o 
   0   8  26       10.68       17.13      7.05 o 
   1   8  26      729.09      684.39     23.06 o 
   2   8  26       42.90       46.59     10.98 o 
   3   8  26       24.86       14.72      5.81 o 
   4   8  26        0.92       -2.75      6.63 o 
   5   8  26        0.08       10.87      6.94 o 
   6   8  26      146.03      133.78     13.75 o 
   1   9  26       82.95       79.92     11.09 o 
   2   9  26      285.19      284.06     24.11 o 
   3   9  26      889.38      982.40     24.86 o 
   4   9  26        8.05       -4.47      6.87 o 
   5   9  26        5.64        9.86     10.28 o 
   0  10  26      713.32      705.94     35.67 o 
   1  10  26       40.92       31.17      8.15 o 
   2  10  26      146.64      117.96     15.52 o 
   3  10  26       11.36        9.14      7.54 o 
   1   1  27     1517.34     1497.84     29.15 o 
   2   1  27      466.71      418.99      7.79 o 
   3   1  27      662.84      693.42     16.00 o 
   4   1  27        0.33        6.42      6.64 o 
   5   1  27     2214.28     2168.00     38.76 o 
   6   1  27        8.12       16.10      3.98 o 
   7   1  27      135.06      133.99     11.15 o 
   8   1  27      203.03      199.44     16.09 o 
   9   1  27       12.42       18.61      4.87 o 
  10   1  27      148.32      124.62     16.85 o 
   0   2  27       95.46      102.74     17.02 o 
   1   2  27     1406.63     1553.39     27.97 o 
   2   2  27      489.52      567.29     26.05 o 
   3   2  27       31.41       28.25      4.56 o 
   4   2  27      137.32      171.19      9.49 o 
   5   2  27      622.52      556.13     12.12 o 
   6   2  27      198.55      189.97     14.93 o 
   7   2  27     1185.40     1157.95     29.18 o 
   8   2  27      302.94      282.89     17.36 o 
   9   2  27        1.25       13.80      6.09 o 
  10   2  27       59.50       49.79     10.79 o 
   1   3  27     2213.36     2226.68     39.16 o 
   2   3  27       51.24       39.77      3.96 o 
   3   3  27     3082.77     3134.25     53.75 o 
   4   3  27      235.90      226.77     19.29 o 
   5   3  27      994.56      884.89     22.56 o 
   6   3  27      329.50      316.65     17.38 o 
   7   3  27      587.52      590.59     19.22 o 
   8   3  27        1.12        2.42      5.31 o 
   9   3  27        8.76       24.39      7.85 o 
   0   4  27      529.88      562.91     22.78 o 
   1   4  27     2764.02     2738.00     41.90 o 
   2   4  27      109.29       86.86      9.28 o 
   3   4  27      215.00      178.08     15.96 o 
   4   4  27      305.07      269.82     22.18 o 
   5   4  27     1779.79     1778.45     41.88 o 
   6   4  27        3.82        4.60      9.21 o 
   7   4  27        2.36        7.30      7.60 o 
   8   4  27      107.28       86.77     12.71 o 
   9   4  27      171.01      159.66     16.26 o 
   1   5  27      338.47      350.64     23.14 o 
   2   5  27       64.90       54.80      7.37 o 
   3   5  27       21.01        9.14      5.68 o 
   4   5  27       70.25       60.56      8.61 o 
   5   5  27      319.13      334.16     20.75 o 
   6   5  27       24.44       11.32      5.46 o 
   7   5  27      143.40      142.15     12.82 o 
   8   5  27      149.12      136.50     14.94 o 
   9   5  27        3.79        0.12      7.09 o 
   0   6  27      607.22      589.94     34.05 o 
   1   6  27        4.47        6.20      9.64 o 
   2   6  27      164.84      184.08     18.76 o 
   3   6  27      545.01      549.16     19.22 o 
   4   6  27      217.95      236.59     15.57 o 
   5   6  27       78.62       44.56      8.80 o 
   6   6  27      184.16      165.67     14.86 o 
   7   6  27      212.94      191.50     17.51 o 
   8   6  27      157.49      140.96     16.11 o 
   1   7  27        2.21        2.88      6.51 o 
   2   7  27       13.72       13.97      6.86 o 
   3   7  27       34.14       32.34      9.33 o 
   4   7  27       15.94       34.14      7.44 o 
   5   7  27        0.31       -1.14      6.54 o 
   6   7  27      246.90      230.46     20.42 o 
   7   7  27      119.57      108.43     12.99 o 
   0   8  27      472.14      407.21     42.41 o 
   1   8  27      579.01      518.86     26.63 o 
   2   8  27      996.19     1014.56     30.76 o 
   3   8  27      192.42      188.42     16.31 o 
   4   8  27       17.97       14.12      6.03 o 
   5   8  27      960.56     1007.60     32.52 o 
   6   8  27      439.18      371.99     28.77 o 
   1   9  27      856.89      842.60     31.75 o 
   2   9  27       71.57       59.57     10.16 o 
   3   9  27      365.04      339.36     24.67 o 
   4   9  27       77.51       82.99     15.53 o 
   5   9  27        1.29       14.28      5.50 o 
   0  10  27       87.32       75.57     13.89 o 
   1  10  27      398.44      387.55     23.67 o 
   2  10  27      474.14      468.61     37.51 o 
   0   0  28     2271.20     2343.45     56.36 o 
   1   0  28       38.24       32.89      4.30 o 
   2   0  28     1688.59     1545.71     33.84 o 
   3   0  28       17.50       10.16      3.55 o 
   4   0  28        0.96        4.99      4.00 o 
   5   0  28     2233.60     2216.98     47.87 o 
   6   0  28     1781.86     1946.93     48.17 o 
   7   0  28      766.21      830.24     34.35 o 
   8   0  28      393.72      409.02     21.35 o 
   9   0  28      380.99      471.00     50.86 o 
  10   0  28     1050.58      991.06     40.69 o 
   1   1  28      380.57      389.73     10.39 o 
   2   1  28        7.34       10.56      1.98 o 
   3   1  28        0.20        4.88      2.01 o 
   4   1  28     1110.81     1163.72     26.78 o 
   5   1  28       26.65       18.74      4.72 o 
   6   1  28     2359.93     2500.02     49.90 o 
   7   1  28       39.89       48.32      6.21 o 
   8   1  28      161.39      178.10     16.89 o 
   9   1  28       66.68       50.36      8.90 o 
  10   1  28       53.15       52.52      9.07 o 
   0   2  28     2243.49     2291.75     41.34 o 
   1   2  28      249.32      207.82     11.91 o 
   2   2  28     2399.63     2405.01     38.62 o 
   3   2  28     1732.81     1772.99     28.49 o 
   4   2  28      147.64      157.75     11.74 o 
   5   2  28       29.98       19.39      5.05 o 
   6   2  28      148.74      186.49     14.72 o 
   7   2  28     1535.15     1591.21     35.34 o 
   8   2  28       18.33       17.26      6.29 o 
   9   2  28     1142.58     1078.28     38.51 o 
   1   3  28     1828.32     1808.09     47.52 o 
   2   3  28      959.06      991.13     25.63 o 
   3   3  28      601.73      600.47     11.04 o 
   4   3  28     1453.12     1417.51     31.71 o 
   5   3  28     2771.64     2778.60     59.94 o 
   6   3  28      604.78      583.75     26.61 o 
   7   3  28      147.12      143.20     13.20 o 
   8   3  28      122.24       87.37     10.22 o 
   9   3  28       66.93       46.03      8.08 o 
   0   4  28     2338.44     2340.19     53.38 o 
   1   4  28     1292.81     1251.35     31.34 o 
   2   4  28      215.66      218.59     15.78 o 
   3   4  28     1503.98     1444.99     35.05 o 
   4   4  28      262.40      259.42     16.16 o 
   5   4  28     1813.67     1786.52     54.13 o 
   6   4  28      620.93      635.54     23.74 o 
   7   4  28       10.25        1.33      9.92 o 
   8   4  28      380.44      459.03     34.33 o 
   9   4  28       35.87       29.20     10.79 o 
   1   5  28     1773.29     1784.21     33.95 o 
   2   5  28     1359.99     1380.19     30.21 o 
   3   5  28     1152.37     1066.41     41.83 o 
   4   5  28      313.75      343.00     17.91 o 
   5   5  28      210.43      210.60     13.75 o 
   6   5  28      570.46      581.94     26.55 o 
   7   5  28      173.10      119.57     12.98 o 
   8   5  28        4.45       17.23      6.08 o 
   0   6  28     2451.42     2762.29     84.86 o 
   1   6  28      912.77      869.10     24.00 o 
   2   6  28      175.12      160.65     13.98 o 
   3   6  28      600.69      582.89     25.83 o 
   4   6  28       49.09       26.37      7.47 o 
   5   6  28       55.79       43.11      6.95 o 
   6   6  28       96.12       61.77     10.42 o 
   7   6  28      457.33      379.27     19.69 o 
   8   6  28      126.44      103.72     13.26 o 
   1   7  28      453.46      467.54     21.75 o 
   2   7  28      196.99      241.78     18.14 o 
   3   7  28     3180.41     3213.88     71.54 o 
   4   7  28      362.74      365.24     22.16 o 
   5   7  28      833.45      812.69     24.22 o 
   6   7  28       79.29       59.24      9.47 o 
   7   7  28      479.46      447.77     17.22 o 
   0   8  28      481.96      515.31     44.41 o 
   1   8  28       10.49        8.81      6.84 o 
   2   8  28       27.50       37.77      9.04 o 
   3   8  28       18.16       17.89      6.28 o 
   4   8  28       73.77       68.39      9.41 o 
   5   8  28       28.16       25.24      9.72 o 
   6   8  28       87.00       79.72     11.96 o 
   1   9  28      714.38      654.38     30.71 o 
   2   9  28      134.27      127.09     14.17 o 
   3   9  28      270.01      277.53     22.51 o 
   4   9  28      201.23      173.55     18.17 o 
   0  10  28      186.72      135.76     19.19 o 
   1   1  29     2678.45     2788.20     47.38 o 
   2   1  29      141.59      191.79     20.92 o 
   3   1  29      311.77      304.82     13.35 o 
   4   1  29      564.80      638.60      8.36 o 
   5   1  29     1376.10     1409.36     29.82 o 
   6   1  29      128.38      101.23     10.17 o 
   7   1  29      227.83      191.73     12.03 o 
   8   1  29      438.91      431.81     26.03 o 
   9   1  29       74.60       40.80      8.75 o 
   0   2  29      134.38      118.34     11.62 o 
   1   2  29       50.61       50.29      5.31 o 
   2   2  29        2.93        6.34      3.56 o 
   3   2  29        1.54        5.65      3.24 o 
   4   2  29      481.91      450.26     11.96 o 
   5   2  29       83.99       93.30      7.77 o 
   6   2  29       54.67       33.61      8.30 o 
   7   2  29       20.01       15.83      5.44 o 
   8   2  29      365.09      334.01     16.36 o 
   9   2  29      479.28      450.72     21.94 o 
   1   3  29     1772.87     1814.75     28.03 o 
   2   3  29     1894.60     1853.09     37.24 o 
   3   3  29      308.33      302.33     18.37 o 
   4   3  29      356.44      388.15     15.75 o 
   5   3  29      163.36      137.45     14.69 o 
   6   3  29     1035.26     1093.99     26.02 o 
   7   3  29       76.50       48.03      6.69 o 
   8   3  29      107.81       89.28      9.39 o 
   9   3  29      260.80      202.50     19.07 o 
   0   4  29       12.64       20.97     12.47 o 
   1   4  29      219.66      252.64     17.64 o 
   2   4  29      712.90      614.92     12.19 o 
   3   4  29      386.01      361.98     22.97 o 
   4   4  29        0.94        9.68      4.88 o 
   5   4  29       21.25       24.54      5.99 o 
   6   4  29      572.77      540.18     19.87 o 
   7   4  29      115.47       96.90     11.59 o 
   8   4  29        0.07      -11.45     17.45 o 
   1   5  29      107.93       86.48      9.41 o 
   2   5  29      190.58      191.06     19.02 o 
   3   5  29      529.51      564.48     25.00 o 
   4   5  29     1898.22     1817.67     40.44 o 
   5   5  29        1.18        4.49      7.39 o 
   6   5  29      110.40       89.84     13.34 o 
   7   5  29      257.10      249.07     21.10 o 
   8   5  29       83.61       74.81     11.35 o 
   0   6  29     2374.33     2318.48     61.73 o 
   1   6  29       52.76       41.68      8.47 o 
   2   6  29       27.84       25.39      5.49 o 
   3   6  29      213.79      207.25     16.28 o 
   4   6  29      486.12      444.75     28.12 o 
   5   6  29      112.13       68.02     10.90 o 
   6   6  29        5.40        5.60      5.36 o 
   7   6  29      115.50      127.75     13.37 o 
   1   7  29       15.04       12.01      8.37 o 
   2   7  29      212.21      188.53     14.69 o 
   3   7  29        2.10        9.14      8.67 o 
   4   7  29      262.65      220.22     16.84 o 
   5   7  29       73.95       55.15      9.19 o 
   6   7  29      260.26      196.11     20.28 o 
   0   8  29        1.31        9.22      8.56 o 
   1   8  29       20.73       29.47      6.28 o 
   2   8  29     1925.58     1983.60     47.11 o 
   3   8  29       77.76       81.94     10.97 o 
   4   8  29        8.43       11.59      5.88 o 
   5   8  29       49.35       48.86     10.10 o 
   1   9  29       11.45       21.33      6.36 o 
   2   9  29      176.69      145.68     14.47 o 
   3   9  29       10.71        9.17      8.31 o 
   0   0  30     2790.05     3017.05     84.01 o 
   1   0  30     4552.58     4955.38    105.37 o 
   2   0  30     4266.62     4482.55    151.62 o 
   3   0  30      412.25      485.01     20.09 o 
   4   0  30      262.07      231.94     19.64 o 
   5   0  30      182.84      207.88     22.57 o 
   6   0  30        3.31       -3.20      7.87 o 
   7   0  30     1865.95     1969.29     72.57 o 
   8   0  30       54.72       77.38     15.22 o 
   9   0  30       13.26       14.60      7.46 o 
   1   1  30        1.43       20.81      5.82 o 
   2   1  30     3719.68     3897.92    108.70 o 
   3   1  30     1046.11     1054.75     23.14 o 
   4   1  30      238.26      264.81     10.87 o 
   5   1  30      153.22      161.32     11.90 o 
   6   1  30      699.28      652.67     18.42 o 
   7   1  30      416.09      433.49     15.28 o 
   8   1  30       68.39       52.85      8.35 o 
   9   1  30      289.14      279.29     19.57 o 
   0   2  30      161.22      163.73     12.11 o 
   1   2  30     2088.50     2057.04     34.08 o 
   2   2  30       41.19       30.13      5.05 o 
   3   2  30      406.05      490.31      8.74 o 
   4   2  30      415.46      388.71     11.76 o 
   5   2  30       79.23       93.42      8.60 o 
   6   2  30      985.57     1001.98     22.58 o 
   7   2  30       76.87       57.36      7.24 o 
   8   2  30     1134.36     1244.61     42.60 o 
   9   2  30        0.15        6.84      4.89 o 
   1   3  30      461.94      429.10     11.88 o 
   2   3  30      110.78      136.02     11.02 o 
   3   3  30       39.60       23.26      5.06 o 
   4   3  30      263.27      264.24     15.42 o 
   5   3  30        4.48       -6.96      5.92 o 
   6   3  30       46.46       37.95      6.95 o 
   7   3  30      483.17      506.80     21.96 o 
   8   3  30      124.07      119.03     14.04 o 
   0   4  30     1189.07     1041.69     91.10 o 
   1   4  30       50.47       63.46      6.85 o 
   2   4  30     1412.52     1464.80     31.90 o 
   3   4  30     3309.05     3444.54     72.09 o 
   4   4  30     1103.72     1043.43     20.75 o 
   5   4  30        9.42       10.10      6.24 o 
   6   4  30        0.07       10.53      4.22 o 
   7   4  30      118.29      118.50     11.70 o 
   8   4  30      314.45      348.62     26.90 o 
   1   5  30      651.16      691.80     20.85 o 
   2   5  30      180.70      163.56     13.63 o 
   3   5  30      186.09      148.13     12.94 o 
   4   5  30     2447.85     2553.35     62.90 o 
   5   5  30       66.07       79.59      8.94 o 
   6   5  30     1232.46     1344.37     31.70 o 
   7   5  30      798.05      746.76     31.59 o 
   0   6  30       69.49       79.02     12.67 o 
   1   6  30      122.84      115.24     11.64 o 
   2   6  30        0.03       13.58      6.36 o 
   3   6  30      694.38      661.05     26.45 o 
   4   6  30       28.80       30.84      8.01 o 
   5   6  30       23.02       29.07      6.46 o 
   6   6  30      324.04      314.96     21.70 o 
   7   6  30        7.40       19.64      7.73 o 
   1   7  30       29.52       29.73      6.70 o 
   2   7  30        2.91        1.59     11.18 o 
   3   7  30        3.77        2.83      7.53 o 
   4   7  30      462.31      453.23     22.28 o 
   5   7  30        9.86       10.72      5.73 o 
   6   7  30      527.93      535.00     32.08 o 
   0   8  30     1389.14     1478.14     49.10 o 
   1   8  30       12.61       20.52      7.28 o 
   2   8  30      222.40      204.90     17.88 o 
   3   8  30       21.57       14.78      7.30 o 
   4   8  30       45.64       13.92      9.00 o 
   1   9  30       33.48       29.23      8.70 o 
   2   9  30      268.62      235.17     20.16 o 
   1   1  31       77.95       61.55      6.16 o 
   2   1  31      509.55      595.47     15.58 o 
   3   1  31        6.37       13.02      3.27 o 
   4   1  31      428.16      444.57     13.99 o 
   5   1  31      564.32      512.25     13.79 o 
   6   1  31      379.22      360.07     17.70 o 
   7   1  31      172.85      146.48     13.43 o 
   8   1  31      406.10      332.40     18.80 o 
   9   1  31       17.20        6.73      5.61 o 
   0   2  31      625.15      637.78     28.84 o 
   1   2  31     1222.51     1255.23     31.03 o 
   2   2  31       95.70      109.80      8.94 o 
   3   2  31      999.68     1073.50     29.20 o 
   4   2  31       27.14       29.01      5.47 o 
   5   2  31      117.66      112.97      9.93 o 
   6   2  31       79.08       83.10      9.28 o 
   7   2  31       31.97       34.27      6.81 o 
   8   2  31        3.20       32.07      7.74 o 
   1   3  31      106.65      107.04      9.03 o 
   2   3  31       68.15       63.94      6.28 o 
   3   3  31      483.58      532.31     16.73 o 
   4   3  31      146.15      106.55     12.67 o 
   5   3  31       12.42        7.09      7.41 o 
   6   3  31      118.64      115.46     10.19 o 
   7   3  31      147.55      137.75     12.58 o 
   8   3  31      215.33      198.57     21.56 o 
   0   4  31      263.04      291.86     25.79 o 
   1   4  31      101.35      100.66     11.63 o 
   2   4  31      295.53      305.41     19.11 o 
   3   4  31      580.62      579.39     28.83 o 
   4   4  31      121.27      168.64     14.29 o 
   5   4  31      568.66      599.09     23.78 o 
   6   4  31      198.93      159.06     14.44 o 
   7   4  31       26.11       18.41      4.97 o 
   8   4  31      783.46      860.08     26.75 o 
   1   5  31      626.02      620.52     23.27 o 
   2   5  31       98.81       84.97      9.04 o 
   3   5  31      109.75      105.42     11.61 o 
   4   5  31       72.74       59.69     10.63 o 
   5   5  31       19.74       22.08      6.90 o 
   6   5  31      231.19      178.15     17.40 o 
   7   5  31      123.16       80.78     13.00 o 
   0   6  31      384.22      416.56     25.49 o 
   1   6  31      151.37      145.82     11.70 o 
   2   6  31     1535.17     1602.01     50.47 o 
   3   6  31      618.89      582.09     21.95 o 
   4   6  31      248.55      248.76     17.90 o 
   5   6  31       80.16       88.83     10.02 o 
   6   6  31      444.48      498.79     18.77 o 
   1   7  31      135.80      100.87     10.15 o 
   2   7  31        1.82        6.13      5.80 o 
   3   7  31      136.05      143.27     13.93 o 
   4   7  31        1.31        6.83      8.92 o 
   5   7  31       21.47       20.52      7.24 o 
   0   8  31     1725.58     1775.27     68.62 o 
   1   8  31       68.78       48.93     10.03 o 
   2   8  31      109.96      130.95     13.82 o 
   3   8  31        4.81       14.48      6.93 o 
   4   8  31      813.40      908.87     32.02 o 
   0   0  32     1108.49     1261.05     47.98 o 
   1   0  32     2508.28     2506.85     59.97 o 
   2   0  32        3.75       11.68      4.77 o 
   3   0  32       72.71       91.71     10.52 o 
   4   0  32       74.95       96.44     12.10 o 
   5   0  32     2721.08     2757.83     79.39 o 
   6   0  32      280.62      321.10     22.24 o 
   7   0  32      250.59      267.96     22.04 o 
   8   0  32     1716.18     1942.47     86.55 o 
   1   1  32      606.80      628.26     18.08 o 
   2   1  32     1212.86     1319.25     55.84 o 
   3   1  32     1026.63      983.73     31.80 o 
   4   1  32      444.65      478.87     15.33 o 
   5   1  32      103.16       84.31      8.26 o 
   6   1  32        7.20       11.14      5.44 o 
   7   1  32        1.50        7.17      5.97 o 
   8   1  32       14.61        4.52      8.88 o 
   0   2  32     2228.96     2353.57     80.70 o 
   1   2  32     1953.84     1952.30     53.87 o 
   2   2  32       29.31       40.45      5.72 o 
   3   2  32     1037.11     1050.61     31.18 o 
   4   2  32     1562.74     1644.12     29.35 o 
   5   2  32      344.76      302.34     15.24 o 
   6   2  32        1.59       10.89      6.52 o 
   7   2  32      293.24      329.66     15.44 o 
   8   2  32     1262.80     1319.98     36.22 o 
   1   3  32      311.46      324.57     16.95 o 
   2   3  32       80.61       90.62      8.09 o 
   3   3  32       13.56       29.98      4.87 o 
   4   3  32     1524.64     1606.09     35.48 o 
   5   3  32       32.83       22.39     10.56 o 
   6   3  32       57.00       53.38      7.58 o 
   7   3  32      324.98      369.75     12.73 o 
   8   3  32      123.25       85.94     15.48 o 
   0   4  32      536.01      486.24     27.06 o 
   1   4  32     1156.74     1162.27     21.94 o 
   2   4  32      402.30      391.27     11.09 o 
   3   4  32      210.36      175.83     13.03 o 
   4   4  32      242.51      179.75     15.97 o 
   5   4  32     1554.78     1556.15     41.80 o 
   6   4  32      712.03      739.39     26.20 o 
   7   4  32      343.89      325.66     17.51 o 
   1   5  32     1319.90     1403.15     34.92 o 
   2   5  32      198.42      198.59     14.85 o 
   3   5  32      988.43      981.87     24.87 o 
   4   5  32      134.29      147.22     13.33 o 
   5   5  32     1022.86     1002.37     28.08 o 
   6   5  32      131.64       96.56     12.82 o 
   7   5  32       24.28       25.54      8.31 o 
   0   6  32     1542.89     1769.23     62.88 o 
   1   6  32      340.10      336.11     19.98 o 
   2   6  32      103.32      113.75     13.85 o 
   3   6  32       67.80       62.59      9.32 o 
   4   6  32      499.67      539.73     17.73 o 
   5   6  32      188.47      156.56     18.31 o 
   6   6  32      600.91      604.85     29.20 o 
   1   7  32      147.27      141.60     14.18 o 
   2   7  32      408.04      385.44     17.48 o 
   3   7  32      318.98      265.71     22.16 o 
   4   7  32     1253.99     1309.14     29.89 o 
   5   7  32      457.70      457.49     20.81 o 
   0   8  32      112.16      116.45     40.40 o 
   1   8  32       95.35       73.24     11.54 o 
   2   8  32      155.76      124.51     13.67 o 
   3   8  32       67.83       53.66     10.59 o 
   1   1  33     2969.43     3198.51     95.50 o 
   2   1  33      448.82      407.52     17.37 o 
   3   1  33     3555.38     3678.58    113.30 o 
   4   1  33       56.08       35.30      6.89 o 
   5   1  33       65.89       64.85      7.65 o 
   6   1  33      108.99       90.83      9.50 o 
   7   1  33     1177.28     1177.51     41.30 o 
   8   1  33       16.98       20.64      7.29 o 
   0   2  33     1526.41     1651.50    100.37 o 
   1   2  33      189.07      199.81     16.58 o 
   2   2  33      357.69      374.34     10.68 o 
   3   2  33      101.64      112.23     10.43 o 
   4   2  33        5.80       10.23      7.30 o 
   5   2  33      166.72      169.10     15.80 o 
   6   2  33       19.64       17.72      5.17 o 
   7   2  33       12.19       30.78      8.46 o 
   8   2  33        3.15        0.49      8.11 o 
   1   3  33     1215.14     1217.87     27.10 o 
   2   3  33       95.45       95.24     10.21 o 
   3   3  33      694.19      721.74     16.60 o 
   4   3  33       68.59       86.66     10.48 o 
   5   3  33     2518.58     2543.13     62.69 o 
   6   3  33       14.07       23.46      5.15 o 
   7   3  33       62.97       95.86     13.43 o 
   0   4  33       15.69       22.55      8.13 o 
   1   4  33       65.55       35.23      6.49 o 
   2   4  33        8.24        8.26      4.89 o 
   3   4  33       18.57       21.25      4.66 o 
   4   4  33      106.86       81.65      9.19 o 
   5   4  33       83.49       62.82      9.23 o 
   6   4  33        0.16        9.19      6.75 o 
   7   4  33      556.98      627.58     60.54 o 
   1   5  33      631.05      603.16     21.38 o 
   2   5  33       24.58       17.23     10.27 o 
   3   5  33      142.95      145.74     14.09 o 
   4   5  33      196.38      205.96     22.17 o 
   5   5  33       79.05       59.27      9.88 o 
   6   5  33       52.57       39.93      8.68 o 
   0   6  33     1296.38     1390.52     53.20 o 
   1   6  33       24.55       22.38      7.34 o 
   2   6  33       48.18       42.13      8.53 o 
   3   6  33      225.46      227.46     17.80 o 
   4   6  33       42.77       23.39      6.56 o 
   5   6  33       75.77       82.18     11.29 o 
   1   7  33       59.28       54.50     10.02 o 
   2   7  33       10.93       11.67      8.20 o 
   3   7  33       20.63       26.60     11.71 o 
   4   7  33      100.56       70.18     11.71 o 
   0   8  33      775.87      820.01     33.35 o 
   1   8  33      374.61      347.49     24.16 o 
   0   0  34      538.74      534.52     41.58 o 
   1   0  34      585.00      610.86     24.42 o 
   2   0  34       53.80       37.29      7.94 o 
   3   0  34     1405.00     1356.13     31.74 o 
   4   0  34       44.71       50.96      9.17 o 
   5   0  34      219.05      285.88     24.91 o 
   6   0  34      662.27      781.32     44.06 o 
   7   0  34      239.26      319.24     68.71 o 
   1   1  34     1268.88     1323.82     33.90 o 
   2   1  34      263.89      311.29     10.69 o 
   3   1  34       36.56       36.05      7.29 o 
   4   1  34      187.29      191.27     11.86 o 
   5   1  34      325.82      362.50     16.07 o 
   6   1  34       66.43       37.39      6.38 o 
   7   1  34       15.25       12.29      5.35 o 
   0   2  34     1506.49     1488.59     44.65 o 
   1   2  34      156.82      149.95     12.14 o 
   2   2  34      387.66      358.74     11.53 o 
   3   2  34      866.95      915.16     20.59 o 
   4   2  34      261.78      258.10     18.72 o 
   5   2  34     2075.81     2336.63     54.37 o 
   6   2  34        2.85       -2.41      5.66 o 
   7   2  34      772.32      824.37     46.95 o 
   1   3  34     1409.61     1345.85     31.58 o 
   2   3  34      707.40      765.38     20.54 o 
   3   3  34     1169.83     1215.85     27.51 o 
   4   3  34      545.10      538.88     14.99 o 
   5   3  34       57.68       69.65     11.23 o 
   6   3  34       25.22       16.00      6.84 o 
   7   3  34      100.90       66.02     12.09 o 
   0   4  34        6.02       18.44      5.53 o 
   1   4  34        0.45        3.15      5.89 o 
   2   4  34        0.33       11.15      7.02 o 
   3   4  34      124.74      114.86     11.47 o 
   4   4  34      159.32      151.89     11.99 o 
   5   4  34       63.66       52.77      7.78 o 
   6   4  34       59.38       54.03      9.25 o 
   1   5  34       15.92       10.50      4.88 o 
   2   5  34      120.22      102.33     13.30 o 
   3   5  34       92.21       89.35      9.81 o 
   4   5  34       25.17       32.14      8.48 o 
   5   5  34      638.68      706.42     35.12 o 
   0   6  34       11.70       22.08     10.06 o 
   1   6  34      413.84      460.30     19.13 o 
   2   6  34      594.04      549.93     31.58 o 
   3   6  34      550.86      513.25     22.19 o 
   4   6  34        3.00        0.85      5.80 o 
   1   7  34     1614.50     1572.87     47.88 o 
   2   7  34      134.94      148.35     15.06 o 
   3   7  34     1183.55     1315.99     36.05 o 
   1   1  35     1102.35     1082.30     28.69 o 
   2   1  35        4.83        8.76      5.09 o 
   3   1  35       47.20       34.44      5.37 o 
   4   1  35      496.15      502.06     20.14 o 
   5   1  35        0.90        0.34      7.32 o 
   6   1  35      286.06      271.32     20.07 o 
   7   1  35        3.99        6.51      7.47 o 
   0   2  35      330.95      358.96     32.75 o 
   1   2  35       69.74       69.57      7.29 o 
   2   2  35       28.62       13.21      4.30 o 
   3   2  35     1221.80     1305.22     36.46 o 
   4   2  35      448.56      492.17     15.93 o 
   5   2  35       62.13       46.89      8.28 o 
   6   2  35       16.71       10.27      7.37 o 
   7   2  35      133.60       90.04     12.66 o 
   1   3  35       59.29       66.66      7.46 o 
   2   3  35       35.10       36.36      7.15 o 
   3   3  35      391.13      431.46     17.40 o 
   4   3  35      423.41      424.90     12.83 o 
   5   3  35      118.43       70.51     10.64 o 
   6   3  35      326.64      265.94     18.97 o 
   0   4  35     1041.73     1092.46     35.72 o 
   1   4  35        4.76        0.57      5.40 o 
   2   4  35      267.89      227.52     20.48 o 
   3   4  35      103.49       65.40      9.31 o 
   4   4  35      267.63      245.11     20.10 o 
   5   4  35        1.56       -0.72      5.81 o 
   6   4  35       14.00       30.90      7.20 o 
   1   5  35      168.48      151.39     13.81 o 
   2   5  35       87.09       72.02     10.22 o 
   3   5  35        8.16       15.84      6.72 o 
   4   5  35      114.27       71.10      9.50 o 
   5   5  35        5.49        7.19      8.33 o 
   0   6  35       11.75        9.71     13.74 o 
   1   6  35       10.11        7.67      6.99 o 
   2   6  35      950.70     1103.46     35.49 o 
   3   6  35        6.50       16.65      5.95 o 
   4   6  35       59.89       47.76      9.75 o 
   1   7  35        2.30       16.98      7.04 o 
   2   7  35       18.66       20.55      6.19 o 
   0   0  36      502.77      640.50     54.70 o 
   1   0  36     4408.80     4687.73    134.02 o 
   2   0  36      336.17      350.19     35.33 o 
   3   0  36     1054.49     1084.39     48.28 o 
   4   0  36     1029.37     1107.83     36.32 o 
   5   0  36      276.30      285.95     25.65 o 
   6   0  36       98.07       87.55     16.92 o 
   1   1  36      585.02      590.04     25.46 o 
   2   1  36      168.06      226.95     14.67 o 
   3   1  36        2.06       21.72      6.54 o 
   4   1  36        4.59       11.30      4.41 o 
   5   1  36       14.50       13.31      5.00 o 
   6   1  36      211.75      192.62     17.96 o 
   0   2  36       82.11       81.84     14.50 o 
   1   2  36      166.64      137.69     11.65 o 
   2   2  36       79.64       87.62      8.37 o 
   3   2  36     1237.10     1249.47     36.37 o 
   4   2  36      290.05      284.73     19.20 o 
   5   2  36      671.86      717.76     23.19 o 
   6   2  36      767.20      883.70     22.27 o 
   1   3  36     1090.38     1100.69     28.83 o 
   2   3  36      337.50      338.60     23.54 o 
   3   3  36       21.39       14.04      5.19 o 
   4   3  36       23.21       12.80      4.36 o 
   5   3  36       11.52       28.22      7.50 o 
   6   3  36        0.20       -5.42      5.65 o 
   0   4  36      554.81      638.54     23.61 o 
   1   4  36       13.81        9.62      4.35 o 
   2   4  36     1302.28     1485.61     36.52 o 
   3   4  36        5.54        5.27      5.35 o 
   4   4  36        0.60       -0.17      6.91 o 
   5   4  36      154.59      116.82     13.04 o 
   1   5  36      151.01      132.91     14.60 o 
   2   5  36      753.23      787.70     25.16 o 
   3   5  36        4.88        7.18      7.26 o 
   4   5  36       88.05       94.69     15.79 o 
   0   6  36       79.78       71.61     16.42 o 
   1   6  36       29.96       28.74      7.38 o 
   2   6  36       10.39       11.73      6.26 o 
   3   6  36        6.85       13.23      5.35 o 
   1   1  37      686.53      677.19     26.75 o 
   2   1  37      433.23      423.97     19.89 o 
   3   1  37     1534.11     1708.01     36.28 o 
   4   1  37       92.31       79.76      8.02 o 
   5   1  37      748.50      748.45     24.20 o 
   6   1  37      301.59      314.82     17.15 o 
   0   2  37      169.64      166.27     18.64 o 
   1   2  37       10.76        4.10      4.78 o 
   2   2  37       40.72       21.35      7.47 o 
   3   2  37       90.38       74.21     10.36 o 
   4   2  37        7.20        8.67      5.88 o 
   5   2  37      491.71      467.67     22.65 o 
   1   3  37     1164.75     1174.67     29.39 o 
   2   3  37       98.89      112.65     11.79 o 
   3   3  37      113.44      100.89     10.85 o 
   4   3  37        0.12       14.54      9.00 o 
   5   3  37      514.18      516.30     17.28 o 
   0   4  37      120.52      132.47     19.48 o 
   1   4  37      117.04      115.02     11.86 o 
   2   4  37      107.20       96.93     12.89 o 
   3   4  37      295.28      241.86     23.22 o 
   4   4  37        2.60        4.91      5.11 o 
   1   5  37        4.66       24.24      7.08 o 
   2   5  37       84.19       72.98     10.55 o 
   3   5  37      431.43      449.90     35.19 o 
   0   6  37        4.22        7.84      8.50 o 
   1   6  37      175.64      146.20     15.17 o 
   0   0  38      602.26      608.57     36.58 o 
   1   0  38        2.61        5.85      8.73 o 
   2   0  38      153.85      114.88     16.84 o 
   3   0  38      929.73      952.47     33.23 o 
   4   0  38      181.97      186.09     27.82 o 
   5   0  38      634.25      692.87     24.88 o 
   1   1  38     1217.55     1283.24     36.82 o 
   2   1  38       72.79       63.90      8.52 o 
   3   1  38        5.21       17.92      6.13 o 
   4   1  38       22.44       11.56      7.37 o 
   5   1  38      346.82      258.86     19.52 o 
   0   2  38        2.52        9.80      9.47 o 
   1   2  38        2.08        5.06      4.56 o 
   2   2  38        0.67       12.59      6.17 o 
   3   2  38      213.87      226.15     22.01 o 
   4   2  38       22.24       22.29      6.39 o 
   5   2  38       10.35        2.61      8.07 o 
   1   3  38       67.95       60.34     11.19 o 
   2   3  38       75.99       37.33      8.59 o 
   3   3  38        0.18        4.38      6.22 o 
   4   3  38        0.53        2.06      4.27 o 
   0   4  38       67.09       43.91     12.13 o 
   1   4  38        4.56       10.54      5.18 o 
   2   4  38       15.18       25.60      7.85 o 
   3   4  38     2320.96     2564.28     54.90 o 
   1   5  38     3142.45     3292.26    116.53 o 
   2   5  38       33.40       27.15      7.98 o 
   1   1  39      881.72      849.60     27.64 o 
   2   1  39       51.51       42.76      7.18 o 
   3   1  39      171.89      129.72     14.09 o 
   4   1  39        5.16        8.41      4.04 o 
   0   2  39       39.24       23.45      8.40 o 
   1   2  39       16.50       21.59      5.56 o 
   2   2  39      172.59      178.10     20.62 o 
   3   2  39       30.79       23.82      6.95 o 
   4   2  39      186.15      189.87     16.32 o 
   1   3  39      359.81      303.91     22.14 o 
   2   3  39      354.57      348.36     29.15 o 
   3   3  39      471.04      405.87     23.45 o 
   0   4  39       45.54       46.66     17.50 o 
   1   4  39      154.49      148.63     15.62 o 
   2   4  39      122.38      102.92     13.61 o 
   0   0  40      160.56      129.01     26.71 o 
   1   0  40      465.86      393.88     35.81 o 
   2   0  40      168.44      177.89     18.98 o 
   3   0  40      488.16      561.16     92.49 o 
   1   1  40      415.63      458.00     32.92 o 
   2   1  40      107.43       91.31     11.16 o 
   3   1  40       14.57       10.05     10.25 o 
   0   2  40      248.91      227.86     28.14 o 
   1   2  40      421.81      428.74     17.91 o 
   2   2  40      955.68     1103.50     27.17 o 
   3   2  40       32.38       27.74      7.45 o 
   1   3  40      224.59      222.91     19.20 o 
   2   3  40       20.20       19.54      6.34 o 
   1   1  41      107.05      100.72     11.84 o 
   0   2  41        1.79        1.40      5.35 o 
                                                 
